# Supplementary material for: Exploration of the DARTable Genome- a Resource Enabling Data-Driven NAMs for Developmental and Reproductive Toxicity Prediction
Source: Front Toxicol. 2022 Jan 19;3:806311. doi: 10.3389/ftox.2021.806311 (PMC8915813; doi:10.3389/ftox.2021.806311)
Supplement: Supplementary file 1 [file Table2.XLSX]

## Sheet: Clustered GO-BP Terms
Gene Ontology Biological Process Cluster Name	GO Terms within Cluster Based on Resnik Similarity (>2.7)	% Overlap with GO-BP Term "cell surface receptor signaling pathway"	Negative logP	Genes in Cluster
embryo development	embryo development; embryonic morphogenesis; chordate embryonic development; in utero embryonic development; development of primary sexual characteristics; reproductive system development; embryonic organ development; embryonic placenta development	24	206.214	PGAP1;IFT172;COL12A1;SCX;EHMT1;RBPJ;NDST1;HOXA9;NSDHL;GJA1;SOX17;ZMIZ1;MYC;ALKBH1;GJA5;HOXA3;HOXA2;AKT1;HOXA1;PRKACA;HOXA6;PRKACB;HOXA5;WLS;HES7;MED1;MBNL1;MEF2C;NKX2-6;ENDOG;DNAAF1;HUS1;SOX11;FRS2;SCRIB;DKK1;ISL1;BCR;AR;RBP4;HOXB9;MTHFD1;SPINT1;PRKAR1A;SCO2;GPR161;HOXB4;HOXB3;HOXB2;HOXB1;HOXB6;HOXB5;MEG3;CRABP2;PRKDC;HPN;SHOX2;PDGFB;GATA6;PDGFA;GATA4;GATA3;BCL10;GATA2;HIF1A;GATA1;RIC8A;EPB41L5;C…
organ morphogenesis	organ morphogenesis; skeletal system development; skeletal system morphogenesis	25	180.458	ATF2;CNTF;IFT172;SCX;RBPJ;PHB2;FGFRL1;MYLK;NDST1;GJA1;PSMD4;SOX17;ZMIZ1;MYC;GJA5;HOXA3;HOXA2;HOXA1;GNAT1;HOXA6;HOXA5;MED1;MEF2C;PRKCI;DNAAF1;IFT80;SOX11;FRS2;WDR72;SCRIB;DKK1;ISL1;BCR;AR;SCN10A;RBP4;MTHFD1;DAAM1;MYL2;PSME3;MYL3;PSME4;HOXB4;HOXB3;HOXB2;HOXB1;AGTR2;FREM1;HOXB6;HOXB5;COL13A1;HPN;SHOX2;GATA6;PDGFA;GATA5;GATA4;GATA3;GATA2;HIF1A;GATA1;GLG1;CHST11;RDH10;PDGFC;ALX3;HESX1;SERPINH1;NKX2-1;…
cell development		27	156.754	EHMT2;RBPJ;SYNGAP1;AKT2;ALKBH1;DPYSL3;AKT1;PRKACA;MNX1;MEF2C;CXADR;CACNA2D2;RFX3;FRS2;DICER1;ISL1;AR;SPINT1;PRKAR1A;RUFY3;MYL2;FEZ1;PSME4;NOBOX;CCDC169-SOHLH2;AGTR2;MTMR2;CRABP2;DHH;SHOX2;HPN;GATA6;PDGFB;PLA2G3;GATA5;GATA4;GATA3;GATA2;GATA1;EPB41L5;GHRHR;UGT8;RDH10;EXPH5;LYN;NGFR;JUN;JAG1;FN1;NR2F1;PBX3;EIF2AK3;EIF2AK4;L1CAM;FLI1;PBX1;SETX;COL1A1;DHFR;GRIN3A;VANGL2;B4GAT1;TDP2;FAT4;HAMP;FERMT2;EZ…
anatomical structure formation involved in morphogenesis		24	151.323	ATF2;SPI1;IFT172;SCX;RBPJ;ZC3H12A;PKNOX1;PRKACA;PRKACB;WLS;HES7;CCBE1;MEF2C;RC3H1;RFX3;FRS2;DICER1;HSPG2;ISL1;AR;RBP4;MTHFD1;SPINT1;PRKAR1A;MYL2;RFX4;MTMR2;GATA6;PDGFA;PLA2G3;GATA5;GATA4;GATA3;GATA2;GATA1;DYNC2LI1;C3;EPB41L5;UGT8;C5;RDH10;HESX1;NGFR;JUN;JAG1;FN1;EIF2AK3;BBIP1;COL1A1;VANGL2;DCHS1;LRRC6;SNX10;SHB;HOXC11;MYPN;MMP20;MED12;SHH;HEY1;HEY2;JAK1;MYOG;IFT140;DUSP1;SPHK1;WNT9B;F3;SIRT1;DUSP…
cardiovascular system development	cardiovascular system development; blood vessel development	23	134.631	ATF2;SPI1;MAML1;IFT172;SERPINE1;HNRNPU;SCX;RBPJ;FGFRL1;MYLK;NDST1;NSDHL;GJA1;SOX17;ZMIZ1;GJA5;ZC3H12A;GJA4;HOXA3;AKT1;PROK2;CYP1B1;PLCE1;HOXA1;PKNOX1;BVES;HOXA5;MED1;CCBE1;MEF2C;CXADR;NKX2-6;SERPINF1;DNAAF1;PRKCA;SOX11;FRS2;HSPG2;DKK1;ISL1;RBP4;MTHFD1;SPINT1;PRKAR1A;MYL2;DDIT3;MYL3;ARMC4;HOXB3;AGTR2;PRKD1;FREM2;MEG3;PRKDC;SHOX2;PDGFB;GATA6;PDGFA;GATA5;GATA4;GATA3;GATA2;HIF1A;GATA1;RIC8A;C3;C5;TER…
epithelium development	epithelium development; tissue morphogenesis; morphogenesis of an epithelium	25	128.767	SPI1;SERPINE2;IFT172;SCX;RBPJ;ABCA12;PHB2;SOX21;NSDHL;GJA1;PSMD4;SOX17;AKT2;MYC;GJA5;GJA4;AKT1;PRKACA;PRKACB;HOXA5;HES7;MED1;MEF2C;PRKCH;NKX2-6;DNAAF1;RFX3;SOX11;FRS2;SCRIB;DKK1;AR;RFX6;MTHFD1;DAAM1;SPINT1;GPR161;PSME3;PSME4;HOXB4;ORAI1;HOXB2;AGTR2;FREM2;HOXB5;FLG;AIRE;PRKDC;PDGFB;GATA6;PDGFA;GATA5;GATA4;GATA3;BCL10;HIF1A;EPB41L5;FLRT3;RDH10;HESX1;NKX2-1;ALX4;ALX1;PSMF1;NKX2-5;PROM1;EXPH5;NKX2-2;…
positive regulation of gene expression	positive regulation of gene expression; positive regulation of transcription DNA-templated	21	123.338	ATF2;SPI1;SCX;RBPJ;ZC3H12A;AKT1;PKNOX1;CCBE1;MEF2C;RFX3;PRKAB1;ISL1;AR;RFX6;DDIT3;RFX4;PADI2;NOBOX;AGTR2;ATF6;ATF4;AIRE;SHOX2;HPN;GATA6;PDGFB;GATA5;GATA4;GATA3;GATA2;GATA1;C3;MYO6;PPARGC1A;NGFR;CREBBP;JUN;JAG1;IL31RA;FN1;NR2F1;PBX3;EIF2AK3;PBX2;NR2F2;ERLIN2;SNF8;EIF2AK4;NR0B2;FLI1;PBX1;SETX;COL1A1;EIF6;ZFAT;AGO1;AGO2;ZNF496;ARF4;HEXB;KDM8;MED19;CTCF;HOXC13;MED16;HOXC11;MED17;MECP2;IKBKB;MED12;SHH…
tube development	tube development; tube morphogenesis	18	118.293	RB1;SPI1;SERPINE2;IFT172;SLC4A2;RBPJ;ABCA12;PHB2;RXFP1;GJA1;SOX17;MYC;GJA5;HOXA1;PRKACA;PRKACB;HOXA5;MED1;CCBE1;MEF2C;NKX2-6;DNAAF1;SOX11;SCRIB;AR;RBP4;MTHFD1;SPINT1;GPR161;AGTR2;SHOX2;GATA6;PDGFA;GATA5;GATA4;GATA3;BCL10;GATA2;HIF1A;GATA1;HSD11B1;EPB41L5;RDH10;PDGFC;NKX2-1;ALX4;ALX1;NKX2-5;PROM1;NKX2-3;NKX2-2;FZD1;ST14;FZD3;JAG1;FZD2;FZD6;PBX1;NFATC4;VANGL2;CYP1A2;CYP1A1;MKS1;DCHS1;FAT4;ADA;RET;M…
pattern specification process	pattern specification process; regionalization	14	117.022	SPI1;PGAP1;TRAF3IP1;IFT172;GORAB;RAX;RBPJ;CRKL;HOXA9;GJA1;EDNRA;SOX1;SYNGAP1;SOX17;HOXA3;HOXA2;RTTN;PRKACA;HOXA6;PRKACB;HOXA5;TP63;WLS;CDON;ACVR1;HES7;DYNC2H1;MEF2C;DNAAF1;FOXH1;AP1B1;RFX3;FRS2;HNF1B;ISL1;DKK1;OVOL2;ARC;SFRP1;HOXB9;SFRP2;DDIT3;RFX4;GPR161;ARMC4;HOXB4;COMMD3-BMI1;HOXB3;HOXB2;HOXB1;HOXB6;HOXB5;INTU;PRKDC;TSHZ1;GATA4;HIF1A;DYNC2LI1;EPB41L5;HOXC5;ALX3;NKX2-1;ALX4;HOXC4;ALX1;HOXC9;NKX…
response to organic substance		40	114.427	SPI1;EHMT2;SCX;FZD10;RBPJ;NDST1;CRHBP;PSMD4;AKT2;ZC3H12A;DPYSL3;AKT1;PRKACA;PRKACB;CCBE1;MEF2C;DAXX;ENDOG;RC3H1;FRS2;DICER1;ISL1;BCR;AR;RBP4;SPINT1;RFX6;PRKAR1B;PRKAR1A;FEZ1;DDIT3;PSME3;PSME4;RBP1;AGTR1;PADI2;AGTR2;ATF6;ATF4;DHH;ABCB4;HPN;GATA6;PDGFB;GATA5;GATA4;GATA3;PLA2G6;GATA2;GATA1;EPB41L5;GHRHR;GRIN2A;KLRK1;KCNMB1;PDGFC;PSMF1;PPARGC1A;ABCA1;LYN;NGFR;JUN;JAG1;HLA-DRB4;JUP;TIPARP;ABCA3;IL31RA…
cell proliferation		28	108.109	ATF2;TFRC;IFT172;SCX;RBPJ;CAPNS1;AKT1;MEF2C;CSNK2A1;RC3H1;FRS2;DICER1;PDZK1;ISL1;EML1;AR;RBP4;SPINT1;PRKAR1A;CLDN7;AGTR2;ABCB1;SHOX2;HPN;GATA6;PDGFB;PDGFA;GATA3;GATA2;GATA1;GHRHR;FIGNL1;PDGFC;PPARGC1A;VTI1B;CTC1;LYN;NGFR;JUN;HLA-DRB4;EIF2AK1;IL31RA;FN1;NR2F2;PBX1;FERMT1;PSMG1;DCHS1;FAT4;HLA-DRB1;ACHE;PTH1R;SHB;AREG;MECP2;SHH;MECOM;HEY2;TSPO;CTLA4;JAK2;JAK3;APC2;MYOG;RIPK3;ARG1;SPHK2;SPHK1;SIRT6;W…
regulation of cell differentiation		28	106.2	SPI1;RBPJ;KIAA1109;SYNGAP1;ZC3H12A;DPYSL3;AKT1;PRKACA;MEF2C;RBFOX1;RC3H1;RFX3;DICER1;ISL1;AR;SPINT1;RUFY3;FEZ1;DDIT3;RBP1;AGTR1;CRABP2;SHOX2;HPN;GATA6;PDGFB;GATA4;GATA3;GATA2;GATA1;EPB41L5;ABCA1;LYN;NGFR;JUN;JAG1;ABCA5;FN1;NR2F1;NR0B1;EIF2AK4;L1CAM;PBX1;SETX;COL1A1;EIF6;FAT4;HAMP;EZH2;SHB;AREG;TRIOBP;PQBP1;IKBKB;SHH;HEY1;HEY2;TSPO;CTLA4;JAK2;JAK3;APC2;MYOG;MYOC;WNT9B;FOS;WNT9A;F2;SIRT1;DUSP6;MED2…
neurogenesis	neurogenesis; central nervous system development; forebrain development	24	104.863	EHMT2;IFT172;FZD10;RBPJ;SYNGAP1;AKT2;ALKBH1;DPYSL3;AKT1;MNX1;MEF2C;FRS2;DICER1;ISL1;EML1;SPINT1;RUFY3;FEZ1;MTMR2;CRABP2;SHOX2;GATA3;GATA2;UGT8;GRIN2A;JAG2;LYN;NGFR;JUN;JAG1;FN1;NR2F1;PBX3;NR2F2;EIF2AK4;L1CAM;PBX1;SETX;DHFR;GRIN3A;VANGL2;B4GAT1;TDP2;DCHS1;FAT4;EZH2;ARF4;PIGT;HEXB;AREG;PQBP1;MECP2;MED12;SHH;HEY2;TSPO;JAK2;MYOC;IFT140;WNT9B;WNT9A;F2;MMP14;RAPGEF1;PICK1;RAPGEF2;PPARG;HAP1;ARF6;PAFAH1…
sensory organ development		12	101.14	RAX;RBPJ;GJA1;HOXA2;CYP1B1;HOXA1;GJA8;GNAT1;PKNOX1;MED1;PRKCI;NKX2-6;SERPINF1;SOX11;FRS2;SCRIB;BCR;RBP4;SCO2;ATF6;FREM2;RD3;HPN;GATA3;GATA2;HIF1A;ADAMTS18;RDH10;BLOC1S3;HESX1;PROM1;JAG2;GRXCR1;WNT10B;WNT10A;JUN;FZD3;JAG1;FZD2;FZD5;FZD4;FZD6;VANGL2;GJB6;CYP1A1;MKS1;DCHS1;FAT4;CDKN1C;GABRB3;RET;ACHE;GABRB2;RARG;CDKN1B;SMG9;HOXC13;GLI3;GLI2;NIPBL;SHH;HEY2;TCF15;IFT140;WNT9B;PAX4;PAX6;WNT9A;PAX2;COL2…
cellular response to chemical stimulus		40	100.327	SPI1;TFRC;EHMT2;SCX;FZD10;RBPJ;NDST1;CRHBP;PSMD4;AKT2;ZC3H12A;DPYSL3;AKT1;PRKACA;PRKACB;CCBE1;MEF2C;DAXX;CXADR;ENDOG;RC3H1;FRS2;DICER1;ISL1;AR;SPINT1;RFX6;PRKAR1B;PRKAR1A;FEZ1;DDIT3;PSME3;PSME4;AGTR1;PADI2;AGTR2;ATF6;ATF4;ABCB4;GATA6;PDGFB;GATA5;GATA4;GATA3;PLA2G6;GATA1;EPB41L5;GHRHR;C5;KLRK1;KCNMB1;PDGFC;PIP5K1C;PSMF1;ATG7;PPARGC1A;ABCA1;LYN;NGFR;CREBBP;JUN;GSTM1;HLA-DRB4;JUP;TIPARP;IL31RA;NR2F1…
cell surface receptor signaling pathway		100	97.2048	IFT172;ITSN1;SCX;FZD10;RBPJ;NDST1;CRHBP;NSDHL;PSMD4;AKT2;AKT1;PRKACA;PRKACB;WLS;HES7;CCBE1;MEF2C;DAXX;CSNK2A1;RC3H1;FRS2;ISL1;BCR;AR;DDIT3;RFX4;PSME3;PSME4;PADI2;AGTR2;MTMR2;SHOX2;HPN;GATA6;PDGFB;PDGFA;GATA4;GATA3;PLA2G6;GATA2;GATA1;ADAMTS10;GHRHR;C5;GRIN2A;KLRK1;ADAMTS18;PDGFC;PSMF1;PPARGC1A;ABCA1;JAG2;LYN;NGFR;CREBBP;JUN;JAG1;HLA-DRB4;JUP;TIPARP;IL31RA;EIF2AK3;GRIN2C;NR0B2;GRIN2B;GRIN2D;SETX;CO…
movement of cell or subcellular component		27	90.4868	MYLK;HTR6;AKT2;ALKBH1;ZC3H12A;DPYSL3;AKT1;CCBE1;MEF2C;CXADR;CACNA2D1;RFX3;ISL1;CD2AP;MYL4;BCR;MYL1;RUFY3;MYL2;FEZ1;MYL3;CLDN7;AGTR1;PADI2;AGTR2;AIRE;PDGFB;PDGFA;GATA4;GATA3;GATA2;EPB41L5;C5;KLRK1;RHOT1;MYO6;PDGFC;PIP5K1C;PPARGC1A;JAG2;LYN;NGFR;JUN;JAG1;HACE1;JUP;FN1;NR2F2;L1CAM;COL1A1;FERMT1;COL1A2;VANGL2;B4GAT1;DCHS1;FERMT3;ARF4;HEXB;LRRC6;HSPB11;SHH;TSPO;JAK2;JAK3;JAK1;APC2;OFD1;MYBPC1;MYOC;RIP…
head development		14	88.7305	PGAP1;SERPINE2;IFT172;RAX;SCX;ABAT;RBPJ;NDST1;HTR6;CLP1;MYC;HOXA2;CDK5RAP3;WLS;CDK5RAP2;MED1;MEF2C;NKX2-6;FRS2;SCRIB;DKK1;ISL1;EML1;BCR;RFX4;ARMC4;TYRO3;HOXB3;PADI2;HOXB2;HOXB1;HPRT1;AGTR2;ABCB6;PRKDC;MAPKAP1;WDR62;GATA2;HIF1A;GHRHR;LDHA;FLRT3;HESX1;NKX2-1;ZNF148;PPARGC1A;NKX2-2;FZD1;FZD3;FZD4;TIPARP;FZD6;NR0B1;BRAF;NR2F2;COL1A1;HNRNPD;MKS1;OGDH;PSMG1;FAT4;EZH2;ARF4;SETD2;BTG2;RARG;SMG9;GLI1;SLC6…
urogenital system development	urogenital system development; kidney development	10	60.9914	TRAF3IP1;AQP2;SOX17;MYC;PLCE1;SOX9;EPHB2;SOX4;TP63;EPHB3;SEC63;EPHA4;MEF2C;SMARCC1;EPHA7;SERPINF1;SLC34A1;SOX11;FRS2;HNF1B;HNF1A;OVOL1;JMJD6;AR;SFRP1;RBP4;AGTR1;WDPCP;AGTR2;PDGFB;PDGFA;UMOD;GATA3;GATA2;PKHD1;APH1A;SGPL1;RDH10;PROM1;WWTR1;EGR1;ACD;ACE;JAG1;FOXF1;TIPARP;LIF;PBX1;VANGL2;ID2;ID3;REN;DCHS1;FAT4;SIM1;TP73;CDKN1C;RET;NRP1;RARG;CDKN1B;CITED1;TCF21;FMN1;PCSK5;HOXC11;GLI3;GLI2;NIPBL;SHH;CD…
immune system development		16	57.8729	RB1;SPI1;TFRC;RBPJ;HOXA9;MYC;MYB;HOXA3;PKNOX1;BVES;HOXA5;MED1;MEF2C;SOX13;RC3H1;PRKCA;EML1;RBP1;TYRO3;HOXB4;COMMD3-BMI1;HOXB3;AIRE;PRKDC;PDGFB;GATA3;GATA2;HIF1A;GATA1;PLCG2;RRS1;NKX2-5;NKX2-3;NHEJ1;CTC1;JAG2;LYN;WNT10B;JUN;JAG1;ACE;FZD5;TIPARP;FZD7;EIF2AK1;FZD9;IL31RA;FZD8;BRAF;FLI1;PBX1;EIF6;ZFAT;CDK13;ADA;CDKN1C;RET;RARG;TCF21;SNX10;ASH2L;SHB;MMP21;GLI3;GLI2;SMPD3;LFNG;SHH;MECOM;CASP10;FLVCR1;C…
reproductive process		15	52.5317	CNTFR;SERPINE2;EHMT2;WIPF3;SCX;ABAT;SLC4A2;RBPJ;SMC3;PHB2;RXFP1;RXFP2;CRHBP;HOXA9;NSDHL;SOX17;ZMIZ1;MYC;SOX15;ALKBH1;NAMPT;AKT1;PROK2;PRKACA;PRKACB;MED1;CXADR;SERPINF1;HUS1;FRS2;AR;RBP4;WDR81;SPINT1;IFT81;PRKAR1A;PSME4;TYRO3;NOBOX;CCDC169-SOHLH2;RPL29;PRKDC;DHH;PDGFB;GATA6;PLA2G3;GATA4;GATA3;PLA2G6;GATA2;AAAS;HIF1A;GATA1;GHRHR;TTPA;RAD21;RDH10;NKX2-1;PLAC1;CGA;ZNF148;PLK4;JAG2;ST14;PHC2;ACE;FZD5;…
response to hormone	response to hormone; response to steroid hormone	14	43.8996	RB1;HNRNPU;PHB2;CRHBP;GJA1;AKT2;MYC;NAMPT;AKT1;PRKACA;PRKACB;MED1;MEF2C;PRKCI;DAXX;SERPINF1;PRKCD;ISL1;AR;ADCY9;PRKAR1B;PRKAR1A;AGTR1;PADI2;AGTR2;TPH2;PRKDC;HPN;GATA6;GATA1;GHRHR;NKX2-1;CGA;PPARGC1A;NKX2-2;LYN;WNT10B;NGFR;JUN;ABCA3;RDX;NR2F1;TRIP4;NR0B1;BRAF;NR1D1;NR2F2;CDC6;NR0B2;COL1A1;GJB2;CPEB1;EIF6;REN;PAM;CDKN1A;GABRB1;BTG2;RARG;CDKN1B;TCF21;ADM;MED16;AREG;MED17;MED12;HEY1;TIMP2;TSPO;TIMP1;…
endocrine system development		5	28.5544	KDM1A;RBPJ;ETS1;FGF2;CRKL;SOX2;SOX3;SALL1;FGF8;CDH1;HOXA3;AKT1;SOX9;PITX2;PITX1;SOX4;MNX1;HOXA5;MEN1;MAP2K1;WNT5A;RFX3;ARID5B;HNF1B;HNF1A;POU3F2;ISL1;RFX6;SMO;HOXB3;RAF1;GCM2;GATA6;GATA3;GATA2;FOXO1;NEUROD1;GHRHR;NKX2-1;DRD2;CGA;NKX2-5;WNT4;NKX2-2;STRA6;SMAD3;SRD5A1;INSR;EIF2AK3;HMGA2;BRAF;NR0B1;PBX1;BMP4;BMP2;IL6;CDK6;LHX3;NF1;HOXD3;BMPR1A;FGF10;CDKN1C;GSK3B;FOXE1;THRA;CITED2;ONECUT1;SIX1;GLI1;S…
palate development		3	24.2916	GABRB3;FOXE1;WFIKKN1;IFT172;WFIKKN2;CHD7;TCF21;MEOX2;GLI3;SHH;SUMO1;BBS7;EPHB2;EPHB3;OSR2;MEF2C;OSR1;WNT5A;WNT9B;ARID5B;SOX11;TGFBR1;TGFBR2;TGFBR3;PYGO2;COL2A1;HAND2;WDPCP;SOS1;PKDCC;INSIG2;DLX5;SATB2;INSIG1;TSHZ1;COL11A2;LEF1;WNT8A;TWIST1;LRP6;SGPL1;WNT11;ALX4;ALX1;MSX1;FZD1;JAG2;TFAP2A;TBX1;SMAD2;GDF11;TGFB2;SMAD4;FZD2;PRRX1;FOXF2;TGFB3;WNT3A;TIPARP;WNT7A;INHBA;VAX1;ACVR2B;TBX3;DHRS3;TBX2;SKI;D…
cilium morphogenesis		3	19.7235	TRAF3IP1;IFT172;CEP120;CCP110;CCDC28B;ARHGAP35;CDC14A;CELSR3;MCIDAS;TBC1D32;DZIP1L;NEK1;DYNC2H1;CEP135;DNAAF3;DNAAF2;DNAAF1;RFX3;OCRL;DNAAF5;IFT80;RPGRIP1L;IFT88;FAM161A;IFT81;TMEM138;RFX4;ARMC4;PIH1D3;WDPCP;ATP6V0D1;CCDC151;CCNO;NOTCH1;INTU;ARL6;PCDH15;PLA2G3;DYNC2LI1;PKHD1;STK36;KIF3A;TTC21B;NPHP3;ATP6V1D;PIBF1;BBS2;BBS1;WWTR1;UBE2B;RAB3IP;IFT122;FUZ;BBIP1;TMEM231;ICK;EHD1;AHI1;VANGL2;TMEM237;M…

## Sheet: Notes
Overrepresented (FDR corrected p<0.05) using MonaGO (Ziyin Xin, 2020) GO-BP in the Human DARTable Genome clustered based on Resnik similarity between terms. Percentage overlap between cell surface receptor signalling and the clustered GO-BP terms are also reported.
