# Supplementary material for: Exploration of the DARTable Genome- a Resource Enabling Data-Driven NAMs for Developmental and Reproductive Toxicity Prediction
Source: Front Toxicol. 2022 Jan 19;3:806311. doi: 10.3389/ftox.2021.806311 (PMC8915813; doi:10.3389/ftox.2021.806311)
Supplement: Supplementary file 2 [file Table3.XLSX]

## Sheet: GO-BP
Gene Ontology Term	Community	FDR corrected p value	Count	%	Fold Enrichment	Genes
GO:0006355~regulation of transcription, DNA-templated	1	3.30682e-48	742	27.5529	1.61436	ZNF177, ZNF175, GABPB2, PID1, SCX, BACH2, HOXA9, ALKBH4, DCANP1, SOX15, ZMIZ2, ZXDB, GPBP1, ADNP2, HOXA1, PKNOX1, PKNOX2, ZNF17, TSPYL2, HES7, ZNF165, ZNF285, ZNF19, ZNF284, SOX13, ZNF10, ZNF12, DKK1, SOX10, ISL1, ISL2, HOXB9, RFX6, COMMD3-BMI1, ZSCAN23, HOXB2, ZSCAN26, VPS25, HOXB6, CGGBP1, HOXB5, PRR13, ZNF398, ZNF155, ZNF276, ZNF275, ZBTB8A, CTBP2, HOXD1, ZNF20, GATA5, PRDM14, BAZ2B, ZNF23, GA…
GO:0031424~keratinization	1	1.13315e-05	23	0.854066	3.60593	KAZN, CNFN, LCE1E, LCE1F, PPL, LCE1C, LCE2D, LCE3E, LCE1D, TGM1, LCE1A, LCE3C, LCE2B, LCE1B, LCE3D, LCE2C, LCE3A, LCE3B, LCE2A, LCE5A, LCE4A, KRT16, SPRR2D
GO:0009790~embryo development	1	0.0125702	162	6.0156	1.33115	PHLDB1, KDM1A, SCT, FOXI1, PLOD3, SCX, FERD3L, HOXA9, EFEMP1, SALL4, HOXA1, PITX2, PITX1, HES7, OSR2, MSX2, LMO4, FOXH1, KRT8, HNF1B, TSC1, SOX10, ISL1, DKK1, CCNB1IP1, OVOL2, KIAA1217, RBP4, HOXB9, KIF16B, COL8A1, HOXB2, ROR2, LMX1B, ZFPM1, HOXB6, HOXB5, FBN2, DLX2, HOXD1, ANKRD11, CHRD, PRDM14, CACNA1C, GATA2, GATA1, ZFP57, DVL2, HESX1, HOXC5, DVL3, OTX2, OTX1, HOXC9, STRA6, AKIRIN2, TGFB1, ZBT…
GO:0045165~cell fate commitment	1	0.00426918	55	2.04233	1.77426	BARHL2, TENM4, SIX1, SOX1, SUFU, PITX1, SOX5, MYOG, POU1F1, OLIG3, LMO4, AXIN1, EBF2, HNF1B, PAX6, OLIG2, DKK1, ISL1, ISL2, PAX7, MYOD1, ROR2, ZFPM1, DLX2, GATA5, PRDM14, ASCL1, GATA2, GATA1, NTF4, NEUROD4, WNT11, SPDEF, TBX1, GSX1, PRRX1, EYA2, POU6F2, DMRT3, TBX6, LBX1, TBX19, POU4F1, TBX3, TBX2, IL4, TLX3, LHX3, IL7, ID2, SPRY2, TCF3, NEUROG1, NODAL, MYF5
GO:0007049~cell cycle	5	1.40789e-42	463	16.4068	1.83983	ROPN1B, RB1, AKT2, PSMD2, CSPP1, AKT1, PRKACA, CEP97, PRKACB, CDK5RAP2, PRKCE, DDX11, PRKCD, PRKCA, SCRIB, KNSTRN, EML1, CD2AP, HCFC1, EML4, DYNC1LI1, PRKAR1A, PARD3, JTB, ANAPC13, ANAPC15, ANAPC16, WDR62, SKA3, IQGAP3, ANAPC10, GIGYF2, SKA1, SKA2, PRKAR2B, CEP72, SFN, CEP78, PLK4, PLK1, EIF2AK4, CYLD, PPP5C, PKIA, SASS6, CDK10, HBP1, NOX5, CEP85, CDK13, CDK14, CDKN1C, CDKN1B, MEI1, NCAPG2, SHB, …
GO:0044782~cilium organization	5	7.04688e-17	89	3.15379	2.60494	TTC26, LRGUK, C2CD3, TRAF3IP1, IFT172, CEP120, ONECUT1, CBY1, CCP110, TPGS1, FNBP1L, CCDC28B, HSPB11, CDC14A, RPGR, PCM1, TEKT2, NEK1, CEP250, BBS9, RTTN, BBS7, IFT57, CEP97, CEP290, CC2D2A, BBS5, BBS4, DYNC2H1, IQCB1, MKKS, DNAI2, CEP135, IFT140, CEP295, DNAAF1, CEP131, CSNK1D, IFT80, RPGRIP1L, DYNLL1, WDR35, IQCG, WRAP73, IFT43, BBS10, IFT81, BBS12, MAK, IFT46, SSX2IP, CCDC40, ARL6, ARL3, FBF1,…
GO:0016477~cell migration	5	3.97101e-26	319	11.304	1.79008	ULK4, LDLRAD4, ICAM1, SRGAP2C, ADGRA2, AKT2, FAM110C, ZC3H12A, KDR, AKT1, TNS3, EPHB1, EPHB3, TNS1, EPHA4, MEF2C, PRKCI, EPHA8, DAPK2, PRKCE, PRKCD, PRKCA, SCRIB, CD2AP, BCR, SHTN1, TIAM1, ARC, SFRP1, DEPDC1B, SFRP2, RUFY3, SPATA13, PRKD2, PRKCQ, EPHA1, ENPEP, AIRE, FPR1, PDGFA, CEND1, PIK3R2, PIK3R1, PRKCZ, GLG1, RIC8A, ABR, STRIP2, RRAS, FLRT2, PDCD10, PDGFD, PDGFC, ZNF703, NKX2-1, S100A12, S10…
GO:0030030~cell projection organization	5	5.19732e-39	378	13.3948	1.9304	RB1, ITSN2, USP6NL, NCKAP1, CYFIP1, TRAF3IP1, IFT172, AVIL, ULK4, CCP110, FNBP1L, TPGS1, PTPDC1, ICAM1, CDC20, SRGAP2C, RPS6KA5, DPYSL4, FAM110C, AKT1, RTTN, CEP97, EPHB1, EPHB3, MEF2A, DYNC2H1, EPHA4, MEF2C, PRKCI, CCDC78, EPHA8, DNAAF1, OMD, PRKCD, PAQR3, IFT80, CSNK1D, SCRIB, MAPK8IP2, MAPK8IP3, CD2AP, SHTN1, TIAM1, SFRP1, IFT88, SFRP2, IFT81, RUFY3, PARD3, SPATA13, PRKCQ, OBSL1, LLGL1, SPTBN4…
GO:0035556~intracellular signal transduction	5	5.34729e-75	740	26.2225	1.85043	ITSN2, ROPN1B, RB1, NCKAP1, CYFIP1, PATJ, TRIO, ARAF, SLA2, TBK1, AKT2, FAM110C, PSMD2, ZC3H12A, AKT1, PLCE1, PRKACA, MEF2A, UNC13B, PRKCG, MEF2C, PRKCI, PRKCH, MEF2B, WSB2, DAPK1, DAPK2, PRKCE, PRKCD, PRKCA, FRS2, BCR, AR, DEPDC1B, PRKD3, PRKAR1A, PRKD2, PRKCQ, NYAP1, MAPKAP1, AGAP2, FPR1, XPA, PDGFA, AGAP1, AGAP3, BCL10, NYAP2, IQGAP3, PRKCZ, ABR, HPX, GRIN2A, PPP4C, HSPH1, FLRT2, PRKAR2B, PDGF…
GO:0016310~phosphorylation	5	2.26932e-69	642	22.7498	1.91363	RB1, PI4K2B, TRIO, ARAF, TESK1, TESK2, TBK1, PPP4R1, AKT2, PRKACG, PSMD2, ZC3H12A, FGFR1OP2, AKT1, PLCE1, PRKACA, PRKACB, MEF2A, PRKCG, MEF2C, PRKCI, PRKCH, MEF2B, DAPK1, DAPK2, PRKCE, CSNK2A3, PRKCD, PRKCA, FRS2, ATG14, PASK, BCR, AR, PRKD3, PRKAR1A, PARD3, JTB, PRKD2, PRKCQ, ANKK1, FPR1, PDGFA, BCL10, IQGAP3, PRKCZ, SAMSN1, ANAPC10, HPX, GRIN2A, HSPH1, FLRT2, PRKAR2B, PDGFD, PRKAR2A, PDGFC, S10…
GO:0055085~transmembrane transport	15	1.79697e-74	503	15.0374	2.19206	SLC4A1, SLC4A2, GJA1, GJA5, GJA8, CACNA2D1, CACNA2D2, PDZK1, GABRG2, SLC5A6, SLC5A8, ORAI3, ORAI1, ABCB1, TTYH3, TTYH2, ABCB6, TTYH1, HPN, ABCB8, ABCB9, SLC30A10, SLC5A2, SLC5A3, SLC5A4, SLC5A5, GJC1, GJC2, GALR2, SLC19A3, KCNMB4, SLC19A1, SLC19A2, ABCA2, ABCA3, SLC16A12, SLC16A11, ABCA7, SLC16A10, NETO2, SLC16A13, SLC6A5, SLC6A6, GJB2, SLC6A8, GJB1, SLC6A9, FXYD3, GJB3, FXYD2, SFXN3, FXYD6, SFXN…
GO:0006811~ion transport	15	5.09419e-72	532	15.9043	2.10218	SERPINE2, TFRC, ABAT, SLC4A1, SLCO6A1, SLC4A2, GJA1, GJA5, GJA4, CACNA2D1, CACNA2D2, PDZK1, GABRG2, SLC5A6, SLC5A8, TFR2, ORAI3, ORAI1, AGTR2, TTYH3, TTYH2, TTYH1, HPN, SLC30A10, SLC5A2, SLC5A3, SLC5A4, SLC5A5, GJC1, CYB5R1, GALR2, KCNMB4, HCRT, SLC19A1, ACE, NDFIP1, CYP4F2, SLC16A12, SLC16A11, SLC16A10, NETO2, SLC16A13, SLC6A5, SLC6A6, SLC6A8, SLC6A9, FXYD3, FXYD2, SFXN3, FXYD6, SFXN2, HAMP, NOX…
GO:0098660~inorganic ion transmembrane transport	15	2.54759e-27	250	7.47384	1.98664	SLC46A1, SLC4A1, SLC4A2, SLC12A6, SLC12A7, SCN1B, SLC12A9, SLC34A3, SLC34A2, ATP6V0E1, CACNA2D1, SLC11A2, CACNA2D2, KCNK16, GABRG2, KEL, ORAI3, ORAI1, KCNQ5, ATP6V0D1, GPM6A, TTYH3, TTYH2, TTYH1, HPN, SLC30A10, CBARP, SLC5A5, GALR2, CD19, ATP6V0A2, KCNMB4, TRPM7, KCNN3, TRPM8, KCNN4, SCN3B, NTSR1, ATP6V0A1, SLC6A8, FXYD3, FXYD2, HAMP, SCN2B, GABRB3, GABRB2, KCNC1, KCNC3, KCNC4, MCUB, PCSK9, JPH1,…
GO:0052652~cyclic purine nucleotide metabolic process	15	1.46004e-06	54	1.61435	2.13087	NPFFR2, VIPR2, NPY2R, HTR2B, HTR2C, ADM, MC4R, GRM2, EDNRA, EDNRB, CCR2, PTGIR, AVPR2, OPRM1, TAAR1, MRAP, MC3R, ADCY9, ADORA2A, LTB4R2, ADORA2B, GPR161, FSHR, AVP, GUCY2C, RAMP2, CALCA, CALCRL, NPR1, PTH, LPAR1, OPRL1, ADCY3, ADRB1, ADRB2, ADCY1, ADCY6, MC2R, PDZD3, GALR2, DRD2, DRD3, DRD4, P2RY13, GABBR2, P2RY11, GUCA2A, TSHR, ADGRD1, MC1R, MC5R, VIP, RAMP1, MRAP2
GO:0006629~lipid metabolic process	15	1.47589e-27	392	11.719	1.69805	PGAP1, PGAP2, PGAP3, NSDHL, LIPH, LIPG, LRAT, STARD3, STARD4, LGALS12, AGTR1, CLPSL1, FAR2, MPPE1, ALG10B, PI4K2A, GPLD1, CELA3A, HACD1, RETSAT, DHH, FAXDC2, HACD3, HACD2, ABO, HACD4, HSD11B1, UGT8, CYB5R1, CYP2B6, CYB5R3, GALR2, RDH11, TTPA, AGMO, RDH10, ST3GAL4, ST3GAL6, RDH14, RDH13, ST3GAL1, ST3GAL2, FDFT1, ABCA2, WNT10B, CYP4F2, ERLIN1, SLC16A11, ERLIN2, FA2H, SQLE, FAM135A, CYP1A2, PAM, ARF…
GO:0048878~chemical homeostasis	15	6.67885e-35	348	10.4036	1.91126	SLC46A1, OXTR, TFRC, ACSM1, AQP9, AQP6, AQP7, AQP4, SLC4A1, TMEM97, SLC4A2, AQP2, AQP3, CLDN1, GJA1, EDNRA, LGALS1, EDNRB, GJA5, LIPG, C3AR1, PROK2, TNFSF11, B2M, ACAD10, SCN1B, SLC34A3, SLC34A2, ATP6V0E1, CACNA2D1, SLC11A2, CLDN4, ADCY9, KEL, MIP, TFR2, MALL, TMEM79, AGTR1, AGTR2, ATP6V0D1, GPLD1, PTGFR, ABCB6, EPB42, LPAR1, TMTC2, LPAR3, UMOD, LPAR4, FPR2, SLC30A10, HACD3, APOM, GALR2, TTPA, CD…
GO:0032527~protein exit from endoplasmic reticulum	15	6.42205e-10	28	0.83707	3.93451	HM13, DERL3, SEL1L, FAF2, DERL1, DERL2, MIA2, AUP1, UBE2J1, HERPUD1, LMAN1, ERLEC1, OS9, BCAP31, SEC16B, TMED9, TMEM30A, TMEM30B, RHBDD1, EDEM1, SURF4, EDEM2, SYVN1, SLC51B, UBAC2, NPLOC4, SELENOS, PREB
GO:0030148~sphingolipid biosynthetic process	15	5.63018e-16	56	1.67414	3.29214	GAL3ST1, TNF, SMPD2, SMPD4, SPTLC2, SMPD1, A4GALT, LARGE1, CERS3, CERS4, CERS5, CERS6, ELOVL4, ELOVL5, ELOVL2, ELOVL6, ELOVL7, TNFRSF1A, ALDH3A2, PLPP3, ST6GALNAC3, PLPP2, PLPP1, CERS1, CERS2, ST6GALNAC6, HACD1, SAMD8, PPM1L, GBA, SGMS2, CLN8, HACD3, HACD2, HACD4, UGCG, UGT8, SGPL1, ORMDL2, ORMDL3, ST3GAL4, ST8SIA4, B4GALNT1, ST3GAL6, SPTSSA, ST3GAL1, ST3GAL2, ST8SIA1, ST8SIA3, ORMDL1, SGPP1, FA2…
GO:0007187~G-protein coupled receptor signaling pathway, coupled to cyclic nucleotide second messenger	15	2.30852e-07	68	2.03288	2.02987	CHRM2, CHRM3, VIPR1, GPR21, CHRM4, NPY2R, CHRM5, HTR2B, HTR2C, HTR2A, PTH1R, ADRA1B, HTR4, ADRA1A, MC4R, GRM2, ADORA1, FFAR3, PTGIR, GPR37, AVPR2, NPY1R, GPR37L1, OPRM1, MC3R, ADCY9, ADORA2A, ADORA2B, MTNR1B, FSHR, AGTR2, OPRD1, PTGFR, CALCA, CALCRL, PTH, PTGER3, LPAR1, OPRL1, ADCY3, LPAR3, ADRB1, ADRB2, ADCY1, ADCY6, MC2R, CNR2, TBXA2R, GALR2, CNR1, P2RY1, S1PR1, S1PR3, DRD2, DRD3, DRD4, P2RY12,…

## Sheet: Notes 
Gene Ontology (Biological Process) analysis of key communities within the network. Communities (highly connected groups of nodes/genes usually involved in similar functions) within the first connected component of the network were determined by Louvain clustering, a greedy agglomerative algorithm (Blondel, 2008) using NetworX Python. Each community was evaluated to determine over/under representa…
