# Supplementary material for: Exploration of the DARTable Genome- a Resource Enabling Data-Driven NAMs for Developmental and Reproductive Toxicity Prediction
Source: Front Toxicol. 2022 Jan 19;3:806311. doi: 10.3389/ftox.2021.806311 (PMC8915813; doi:10.3389/ftox.2021.806311)
Supplement: Supplementary file 3 [file Table1.XLSX]

## Sheet: HDG_with annotation
gene name	In Druggable Genome	source of the gene	Gene stable ID	Gene description	HPPI 1stCC module no	Cartography role	Cartography R number
A2M	YES	IPA developmental phenotype	ENSG00000175899	alpha-2-macroglobulin [Source:HGNC Symbol;Acc:HGNC:7]	3	Connector	R3
A2ML1	YES	IPA developmental phenotype	ENSG00000166535	alpha-2-macroglobulin like 1 [Source:HGNC Symbol;Acc:HGNC:23336]	6	Peripheral	R2
A4GALT	NO	IPA developmental phenotype	ENSG00000128274	alpha 1,4-galactosyltransferase (P blood group) [Source:HGNC Symbol;Acc:HGNC:18149]	15	Ultra_peripheral	R1
AAAS	NO	IPA developmental phenotype	ENSG00000094914	aladin WD repeat nucleoporin [Source:HGNC Symbol;Acc:HGNC:13666]	16	Peripheral	R2
AAK1	YES	Embryo Lethal genes	ENSG00000115977	AP2 associated kinase 1 [Source:HGNC Symbol;Acc:HGNC:19679]	9	Peripheral	R2
AARS1	NO	IPA developmental phenotype	ENSG00000090861	alanyl-tRNA synthetase 1 [Source:HGNC Symbol;Acc:HGNC:20]	9	Peripheral	R2
AARS2	NO	Embryo Lethal genes	ENSG00000124608	alanyl-tRNA synthetase 2, mitochondrial [Source:HGNC Symbol;Acc:HGNC:21022]	11	Connector	R3
AASDHPPT	NO	Embryo Lethal genes	ENSG00000149313	aminoadipate-semialdehyde dehydrogenase-phosphopantetheinyl transferase [Source:HGNC Symbol;Acc:HGNC:14235]	9	Connector	R3
AATF	NO	IPA developmental phenotype	ENSG00000276072,ENSG00000275700	apoptosis antagonizing transcription factor [Source:HGNC Symbol;Acc:HGNC:19235]	16	Connector	R3
ABAT	YES	IPA developmental phenotype	ENSG00000183044	4-aminobutyrate aminotransferase [Source:HGNC Symbol;Acc:HGNC:23]	15	Peripheral	R2
ABCA1	YES	Embryo Lethal genes and IPA developmental phenotype	ENSG00000165029	ATP binding cassette subfamily A member 1 [Source:HGNC Symbol;Acc:HGNC:29]	3	Peripheral	R2
ABCA12	YES	IPA developmental phenotype	ENSG00000144452	ATP binding cassette subfamily A member 12 [Source:HGNC Symbol;Acc:HGNC:14637]	3	Peripheral	R2
ABCA3	YES	Embryo Lethal genes and IPA developmental phenotype	ENSG00000167972	ATP binding cassette subfamily A member 3 [Source:HGNC Symbol;Acc:HGNC:33]	15	Ultra_peripheral	R1
ABCA4	YES	IPA developmental phenotype	ENSG00000198691	ATP binding cassette subfamily A member 4 [Source:HGNC Symbol;Acc:HGNC:34]	10	Peripheral	R2
ABCA5	NO	IPA developmental phenotype	ENSG00000154265	ATP binding cassette subfamily A member 5 [Source:HGNC Symbol;Acc:HGNC:35]	16	Peripheral	R2
ABCB1	YES	IPA developmental phenotype	ENSG00000085563	ATP binding cassette subfamily B member 1 [Source:HGNC Symbol;Acc:HGNC:40]	15	Connector	R3
ABCB10	NO	IPA developmental phenotype	ENSG00000135776	ATP binding cassette subfamily B member 10 [Source:HGNC Symbol;Acc:HGNC:41]	15	Peripheral	R2
ABCB11	YES	Embryo Lethal genes and IPA developmental phenotype	ENSG00000276582, ENSG00000073734	ATP binding cassette subfamily B member 11 [Source:HGNC Symbol;Acc:HGNC:42]	16	Connector	R3
ABCB4	YES	IPA developmental phenotype	ENSG00000005471	ATP binding cassette subfamily B member 4 [Source:HGNC Symbol;Acc:HGNC:45]	5	Peripheral	R2
ABCB6	YES	IPA developmental phenotype	ENSG00000115657	ATP binding cassette subfamily B member 6 (Langereis blood group) [Source:HGNC Symbol;Acc:HGNC:47]	15	Peripheral	R2
ABCC10	YES	IPA developmental phenotype	ENSG00000124574	ATP binding cassette subfamily C member 10 [Source:HGNC Symbol;Acc:HGNC:52]	15	Ultra_peripheral	R1
ABCC2	YES	IPA developmental phenotype	ENSG00000023839	ATP binding cassette subfamily C member 2 [Source:HGNC Symbol;Acc:HGNC:53]	10	Peripheral	R2
ABCC3	YES	IPA developmental phenotype	ENSG00000108846	ATP binding cassette subfamily C member 3 [Source:HGNC Symbol;Acc:HGNC:54]	9	Ultra_peripheral	R1
ABCC4	YES	IPA developmental phenotype	ENSG00000125257	ATP binding cassette subfamily C member 4 [Source:HGNC Symbol;Acc:HGNC:55]	15	Peripheral	R2
ABCC8	YES	IPA developmental phenotype	ENSG00000006071	ATP binding cassette subfamily C member 8 [Source:HGNC Symbol;Acc:HGNC:59]	15	Connector	R3
ABCC9	YES	IPA developmental phenotype	ENSG00000069431	ATP binding cassette subfamily C member 9 [Source:HGNC Symbol;Acc:HGNC:60]	11	Connector	R3
ABCD1	NO	IPA developmental phenotype	ENSG00000101986	ATP binding cassette subfamily D member 1 [Source:HGNC Symbol;Acc:HGNC:61]	15	Peripheral	R2
ABCD2	NO	IPA developmental phenotype	ENSG00000173208	ATP binding cassette subfamily D member 2 [Source:HGNC Symbol;Acc:HGNC:66]	15	Ultra_peripheral	R1
ABCD3	NO	IPA developmental phenotype	ENSG00000117528	ATP binding cassette subfamily D member 3 [Source:HGNC Symbol;Acc:HGNC:67]	11	Connector	R3
ABCE1	NO	Embryo Lethal genes	ENSG00000164163	ATP binding cassette subfamily E member 1 [Source:HGNC Symbol;Acc:HGNC:69]	5	Peripheral	R2
ABCG1	YES	IPA developmental phenotype	ENSG00000160179	ATP binding cassette subfamily G member 1 [Source:HGNC Symbol;Acc:HGNC:73]	3	Connector	R3
ABHD5	NO	IPA developmental phenotype	ENSG00000011198	abhydrolase domain containing 5, lysophosphatidic acid acyltransferase [Source:HGNC Symbol;Acc:HGNC:21396]	15	Peripheral	R2
ABI1	NO	IPA developmental phenotype	ENSG00000136754	abl interactor 1 [Source:HGNC Symbol;Acc:HGNC:11320]	5	Connector_Hub	R6
ABI2	NO	IPA developmental phenotype	ENSG00000138443	abl interactor 2 [Source:HGNC Symbol;Acc:HGNC:24011]	1	Connector_Hub	R6
ABI3	NO	Embryo Lethal genes	ENSG00000108798	ABI family member 3 [Source:HGNC Symbol;Acc:HGNC:29859]	1	Peripheral	R2
ABI3BP	YES	Embryo Lethal genes	ENSG00000154175	ABI family member 3 binding protein [Source:HGNC Symbol;Acc:HGNC:17265]	9	Connector	R3
ABL1	YES	IPA developmental phenotype	ENSG00000097007	ABL proto-oncogene 1, non-receptor tyrosine kinase [Source:HGNC Symbol;Acc:HGNC:76]	5	Connector_Hub	R6
ABL2	YES	IPA developmental phenotype	ENSG00000143322	ABL proto-oncogene 2, non-receptor tyrosine kinase [Source:HGNC Symbol;Acc:HGNC:77]	5	Peripheral	R2
ABLIM1	NO	IPA developmental phenotype	ENSG00000099204	actin binding LIM protein 1 [Source:HGNC Symbol;Acc:HGNC:78]	9	Connector	R3
ACAA2	NO	IPA developmental phenotype	ENSG00000167315	acetyl-CoA acyltransferase 2 [Source:HGNC Symbol;Acc:HGNC:83]	11	Peripheral	R2
ACACA	YES	IPA developmental phenotype and Known MIE	ENSG00000275176, ENSG00000278540	acetyl-CoA carboxylase alpha [Source:HGNC Symbol;Acc:HGNC:84]	5	Connector	R3
ACACB	YES	Known MIE	ENSG00000076555	acetyl-CoA carboxylase beta [Source:HGNC Symbol;Acc:HGNC:85]	16	Peripheral	R2
ACADM	NO	IPA developmental phenotype	ENSG00000117054	acyl-CoA dehydrogenase medium chain [Source:HGNC Symbol;Acc:HGNC:89]	11	Peripheral	R2
ACADSB	NO	IPA developmental phenotype	ENSG00000196177	acyl-CoA dehydrogenase short/branched chain [Source:HGNC Symbol;Acc:HGNC:91]	11	Peripheral	R2
ACAN	YES	IPA developmental phenotype	ENSG00000157766	aggrecan [Source:HGNC Symbol;Acc:HGNC:319]	3	Peripheral	R2
ACAT2	NO	Embryo Lethal genes	ENSG00000120437	acetyl-CoA acetyltransferase 2 [Source:HGNC Symbol;Acc:HGNC:94]	9	Peripheral	R2
ACBD3	NO	Embryo Lethal genes	ENSG00000182827	acyl-CoA binding domain containing 3 [Source:HGNC Symbol;Acc:HGNC:15453]	15	Peripheral	R2
ACBD6	NO	IPA developmental phenotype	ENSG00000230124	acyl-CoA binding domain containing 6 [Source:HGNC Symbol;Acc:HGNC:23339]	5	Peripheral	R2
ACD	NO	IPA developmental phenotype	ENSG00000102977	ACD shelterin complex subunit and telomerase recruitment factor [Source:HGNC Symbol;Acc:HGNC:25070]	9	Peripheral	R2
ACE	YES	Embryo Lethal, IPA developmental phenotype and Known MIE	ENSG00000159640	angiotensin I converting enzyme [Source:HGNC Symbol;Acc:HGNC:2707]	15	Peripheral	R2
ACHE	YES	IPA developmental phenotype and Known MIE	ENSG00000087085	acetylcholinesterase (Cartwright blood group) [Source:HGNC Symbol;Acc:HGNC:108]	15	Connector	R3
ACKR3	YES	Embryo Lethal genes and IPA developmental phenotype	ENSG00000144476	atypical chemokine receptor 3 [Source:HGNC Symbol;Acc:HGNC:23692]	11	Connector	R3
ACLY	YES	IPA developmental phenotype	ENSG00000131473	ATP citrate lyase [Source:HGNC Symbol;Acc:HGNC:115]	9	Peripheral	R2
ACOX1	NO	IPA developmental phenotype	ENSG00000161533	acyl-CoA oxidase 1 [Source:HGNC Symbol;Acc:HGNC:119]	3	Connector	R3
ACP2	YES	IPA developmental phenotype	ENSG00000134575	acid phosphatase 2, lysosomal [Source:HGNC Symbol;Acc:HGNC:123]	15	Peripheral	R2
ACP5	YES	IPA developmental phenotype	ENSG00000102575	acid phosphatase 5, tartrate resistant [Source:HGNC Symbol;Acc:HGNC:124]	1	Connector	R3
ACP6	YES	IPA developmental phenotype	ENSG00000162836	acid phosphatase 6, lysophosphatidic [Source:HGNC Symbol;Acc:HGNC:29609]	11	Peripheral	R2
ACSL1	NO	IPA developmental phenotype	ENSG00000151726	acyl-CoA synthetase long chain family member 1 [Source:HGNC Symbol;Acc:HGNC:3569]	11	Peripheral	R2
ACSL4	NO	Embryo Lethal genes and IPA developmental phenotype	ENSG00000068366	acyl-CoA synthetase long chain family member 4 [Source:HGNC Symbol;Acc:HGNC:3571]	11	Peripheral	R2
ACSS1	NO	IPA developmental phenotype	ENSG00000154930	acyl-CoA synthetase short chain family member 1 [Source:HGNC Symbol;Acc:HGNC:16091]	11	Peripheral	R2
ACTA1	NO	IPA developmental phenotype	ENSG00000143632	actin alpha 1, skeletal muscle [Source:HGNC Symbol;Acc:HGNC:129]	9	Connector	R3
ACTA2	NO	IPA developmental phenotype	ENSG00000107796	actin alpha 2, smooth muscle [Source:HGNC Symbol;Acc:HGNC:130]	9	Connector	R3
ACTB	NO	IPA developmental phenotype	ENSG00000075624	actin beta [Source:HGNC Symbol;Acc:HGNC:132]	9	Connector_Hub	R6
ACTC1	NO	IPA developmental phenotype	ENSG00000159251	actin alpha cardiac muscle 1 [Source:HGNC Symbol;Acc:HGNC:143]	9	Peripheral	R2
ACTG1	NO	IPA developmental phenotype	ENSG00000184009	actin gamma 1 [Source:HGNC Symbol;Acc:HGNC:144]	9	Peripheral	R2
ACTG2	NO	IPA developmental phenotype	ENSG00000163017	actin gamma 2, smooth muscle [Source:HGNC Symbol;Acc:HGNC:145]	9	Connector	R3
ACTL6B	NO	IPA developmental phenotype	ENSG00000077080	actin like 6B [Source:HGNC Symbol;Acc:HGNC:160]	16	Peripheral	R2
ACTN1	YES	IPA developmental phenotype	ENSG00000072110	actinin alpha 1 [Source:HGNC Symbol;Acc:HGNC:163]	9	Connector	R3
ACTN4	YES	Embryo Lethal genes and IPA developmental phenotype	ENSG00000282844, ENSG00000130402	actinin alpha 4 [Source:HGNC Symbol;Acc:HGNC:166]	9	Peripheral	R2
ACTR6	NO	Embryo Lethal genes	ENSG00000075089	actin related protein 6 [Source:HGNC Symbol;Acc:HGNC:24025]	12	Peripheral	R2
ACTR8	NO	Embryo Lethal genes	ENSG00000113812	actin related protein 8 [Source:HGNC Symbol;Acc:HGNC:14672]	12	Peripheral	R2
ACVR1	YES	Embryo Lethal genes and IPA developmental phenotype	ENSG00000115170	activin A receptor type 1 [Source:HGNC Symbol;Acc:HGNC:171]	15	Peripheral	R2
ACVR1B	YES	Embryo Lethal genes and IPA developmental phenotype	ENSG00000135503	activin A receptor type 1B [Source:HGNC Symbol;Acc:HGNC:172]	15	Connector	R3
ACVR2A	YES	Embryo Lethal genes and IPA developmental phenotype	ENSG00000121989	activin A receptor type 2A [Source:HGNC Symbol;Acc:HGNC:173]	15	Peripheral	R2
ACVR2B	YES	Embryo Lethal genes and IPA developmental phenotype	ENSG00000114739	activin A receptor type 2B [Source:HGNC Symbol;Acc:HGNC:174]	15	Peripheral	R2
ACVRL1	YES	IPA developmental phenotype	ENSG00000139567	activin A receptor like type 1 [Source:HGNC Symbol;Acc:HGNC:175]	15	Peripheral	R2
ADA	YES	IPA developmental phenotype	ENSG00000196839	adenosine deaminase [Source:HGNC Symbol;Acc:HGNC:186]	9	Peripheral	R2
ADAM10	YES	IPA developmental phenotype	ENSG00000137845	ADAM metallopeptidase domain 10 [Source:HGNC Symbol;Acc:HGNC:188]	15	Connector	R3
ADAM17	YES	Embryo Lethal genes and IPA developmental phenotype	ENSG00000151694	ADAM metallopeptidase domain 17 [Source:HGNC Symbol;Acc:HGNC:195]	15	Peripheral	R2
ADAM19	NO	IPA developmental phenotype	ENSG00000135074	ADAM metallopeptidase domain 19 [Source:HGNC Symbol;Acc:HGNC:197]	5	Peripheral	R2
ADAM22	NO	IPA developmental phenotype	ENSG00000008277	ADAM metallopeptidase domain 22 [Source:HGNC Symbol;Acc:HGNC:201]	5	Peripheral	R2
ADAM23	YES	Embryo Lethal genes	ENSG00000114948	ADAM metallopeptidase domain 23 [Source:HGNC Symbol;Acc:HGNC:202]	5	Peripheral	R2
ADAM9	YES	IPA developmental phenotype	ENSG00000282230, ENSG00000168615	ADAM metallopeptidase domain 9 [Source:HGNC Symbol;Acc:HGNC:216]	15	Peripheral	R2
ADAMTS1	YES	IPA developmental phenotype	ENSG00000154734	ADAM metallopeptidase with thrombospondin type 1 motif 1 [Source:HGNC Symbol;Acc:HGNC:217]	1	Peripheral	R2
ADAMTS10	YES	IPA developmental phenotype	ENSG00000142303	ADAM metallopeptidase with thrombospondin type 1 motif 10 [Source:HGNC Symbol;Acc:HGNC:13201]	9	Connector	R3
ADAMTS17	YES	IPA developmental phenotype	ENSG00000140470	ADAM metallopeptidase with thrombospondin type 1 motif 17 [Source:HGNC Symbol;Acc:HGNC:17109]	11	Peripheral	R2
ADAMTS18	YES	IPA developmental phenotype	ENSG00000140873	ADAM metallopeptidase with thrombospondin type 1 motif 18 [Source:HGNC Symbol;Acc:HGNC:17110]	6	Peripheral	R2
ADAMTS2	YES	IPA developmental phenotype	ENSG00000283802, ENSG00000087116	ADAM metallopeptidase with thrombospondin type 1 motif 2 [Source:HGNC Symbol;Acc:HGNC:218]	15	Peripheral	R2
ADAMTS3	YES	Embryo Lethal genes	ENSG00000156140	ADAM metallopeptidase with thrombospondin type 1 motif 3 [Source:HGNC Symbol;Acc:HGNC:219]	11	Peripheral	R2
ADAMTS4	YES	IPA developmental phenotype	ENSG00000158859	ADAM metallopeptidase with thrombospondin type 1 motif 4 [Source:HGNC Symbol;Acc:HGNC:220]	5	Connector	R3
ADAMTS6	YES	IPA developmental phenotype	ENSG00000049192	ADAM metallopeptidase with thrombospondin type 1 motif 6 [Source:HGNC Symbol;Acc:HGNC:222]	16	Peripheral	R2
ADAMTS9	YES	Embryo Lethal genes and IPA developmental phenotype	ENSG00000163638	ADAM metallopeptidase with thrombospondin type 1 motif 9 [Source:HGNC Symbol;Acc:HGNC:13202]	1	Ultra_peripheral	R1
ADAMTSL2	NO	IPA developmental phenotype	ENSG00000197859	ADAMTS like 2 [Source:HGNC Symbol;Acc:HGNC:14631]	1	Ultra_peripheral	R1
ADAR	NO	Embryo Lethal genes and IPA developmental phenotype	ENSG00000160710	adenosine deaminase RNA specific [Source:HGNC Symbol;Acc:HGNC:225]	16	Peripheral	R2
ADARB1	NO	Embryo Lethal genes	ENSG00000197381	adenosine deaminase RNA specific B1 [Source:HGNC Symbol;Acc:HGNC:226]	16	Peripheral	R2
ADAT3	NO	IPA developmental phenotype	ENSG00000213638	adenosine deaminase tRNA specific 3 [Source:HGNC Symbol;Acc:HGNC:25151]	1	Peripheral	R2
ADCY1	YES	IPA developmental phenotype	ENSG00000164742	adenylate cyclase 1 [Source:HGNC Symbol;Acc:HGNC:232]	15	Ultra_peripheral	R1
ADCY6	NO	IPA developmental phenotype	ENSG00000174233	adenylate cyclase 6 [Source:HGNC Symbol;Acc:HGNC:237]	15	Peripheral	R2
ADCY9	NO	Embryo Lethal genes	ENSG00000162104	adenylate cyclase 9 [Source:HGNC Symbol;Acc:HGNC:240]	15	Peripheral	R2
ADCYAP1R1	YES	Embryo Lethal genes	ENSG00000078549	ADCYAP receptor type I [Source:HGNC Symbol;Acc:HGNC:242]	3	Connector	R3
ADGRA1	NO	Embryo Lethal genes	ENSG00000197177	adhesion G protein-coupled receptor A1 [Source:HGNC Symbol;Acc:HGNC:13838]	5	Ultra_peripheral	R1
ADGRA3	NO	IPA developmental phenotype	ENSG00000152990	adhesion G protein-coupled receptor A3 [Source:HGNC Symbol;Acc:HGNC:13839]	15	Peripheral	R2
ADGRG1	NO	IPA developmental phenotype	ENSG00000205336	adhesion G protein-coupled receptor G1 [Source:HGNC Symbol;Acc:HGNC:4512]	15	Peripheral	R2
ADGRL3	NO	IPA developmental phenotype	ENSG00000150471	adhesion G protein-coupled receptor L3 [Source:HGNC Symbol;Acc:HGNC:20974]	15	Peripheral	R2
ADGRV1	NO	IPA developmental phenotype	ENSG00000164199	adhesion G protein-coupled receptor V1 [Source:HGNC Symbol;Acc:HGNC:17416]	15	Peripheral	R2
ADH1B	YES	IPA developmental phenotype	ENSG00000196616	alcohol dehydrogenase 1B (class I), beta polypeptide [Source:HGNC Symbol;Acc:HGNC:250]	9	Peripheral	R2
ADIPOQ	YES	IPA developmental phenotype	ENSG00000181092	adiponectin, C1Q and collagen domain containing [Source:HGNC Symbol;Acc:HGNC:13633]	15	Peripheral	R2
ADK	YES	IPA developmental phenotype	ENSG00000156110	adenosine kinase [Source:HGNC Symbol;Acc:HGNC:257]	9	Peripheral	R2
ADM	YES	IPA developmental phenotype	ENSG00000148926	adrenomedullin [Source:HGNC Symbol;Acc:HGNC:259]	15	Ultra_peripheral	R1
ADNP	NO	IPA developmental phenotype	ENSG00000101126	activity dependent neuroprotector homeobox [Source:HGNC Symbol;Acc:HGNC:15766]	16	Peripheral	R2
ADNP2	NO	Embryo Lethal genes	ENSG00000101544	ADNP homeobox 2 [Source:HGNC Symbol;Acc:HGNC:23803]	1	Connector	R3
ADORA2B	YES	Embryo Lethal genes	ENSG00000170425	adenosine A2b receptor [Source:HGNC Symbol;Acc:HGNC:264]	15	Ultra_peripheral	R1
ADRA1A	YES	IPA developmental phenotype	ENSG00000120907	adrenoceptor alpha 1A [Source:HGNC Symbol;Acc:HGNC:277]	15	Peripheral	R2
ADRA1B	YES	IPA developmental phenotype	ENSG00000170214	adrenoceptor alpha 1B [Source:HGNC Symbol;Acc:HGNC:278]	15	Peripheral	R2
ADRA1D	YES	IPA developmental phenotype	ENSG00000171873	adrenoceptor alpha 1D [Source:HGNC Symbol;Acc:HGNC:280]	1	Peripheral	R2
ADRA2A	YES	IPA developmental phenotype	ENSG00000150594	adrenoceptor alpha 2A [Source:HGNC Symbol;Acc:HGNC:281]	9	Peripheral	R2
ADRA2B	YES	IPA developmental phenotype	ENSG00000274286	adrenoceptor alpha 2B [Source:HGNC Symbol;Acc:HGNC:282]	9	Connector	R3
ADRA2C	YES	IPA developmental phenotype	ENSG00000184160	adrenoceptor alpha 2C [Source:HGNC Symbol;Acc:HGNC:283]	1	Peripheral	R2
ADRB1	YES	IPA developmental phenotype	ENSG00000043591	adrenoceptor beta 1 [Source:HGNC Symbol;Acc:HGNC:285]	15	Connector	R3
ADRB2	YES	IPA developmental phenotype	ENSG00000169252	adrenoceptor beta 2 [Source:HGNC Symbol;Acc:HGNC:286]	15	Connector	R3
ADRB3	YES	IPA developmental phenotype	ENSG00000188778	adrenoceptor beta 3 [Source:HGNC Symbol;Acc:HGNC:288]	9	Ultra_peripheral	R1
ADSL	NO	Embryo Lethal genes	ENSG00000239900	adenylosuccinate lyase [Source:HGNC Symbol;Acc:HGNC:291]	5	Peripheral	R2
ADSS1	NO	IPA developmental phenotype	ENSG00000185100	adenylosuccinate synthase 1 [Source:HGNC Symbol;Acc:HGNC:20093]	5	Peripheral	R2
AFAP1L1	NO	IPA developmental phenotype	ENSG00000157510	actin filament associated protein 1 like 1 [Source:HGNC Symbol;Acc:HGNC:26714]	9	Connector	R3
AFDN	NO	IPA developmental phenotype	ENSG00000130396	afadin, adherens junction formation factor [Source:HGNC Symbol;Acc:HGNC:7137]	5	Connector	R3
AFF1	NO	IPA developmental phenotype	ENSG00000172493	AF4/FMR2 family member 1 [Source:HGNC Symbol;Acc:HGNC:7135]	12	Peripheral	R2
AFF2	NO	IPA developmental phenotype	ENSG00000155966	AF4/FMR2 family member 2 [Source:HGNC Symbol;Acc:HGNC:3776]	5	Ultra_peripheral	R1
AFF4	NO	IPA developmental phenotype	ENSG00000072364	AF4/FMR2 family member 4 [Source:HGNC Symbol;Acc:HGNC:17869]	12	Peripheral	R2
AGAP1	NO	Embryo Lethal genes	ENSG00000157985	ArfGAP with GTPase domain, ankyrin repeat and PH domain 1 [Source:HGNC Symbol;Acc:HGNC:16922]	5	Peripheral	R2
AGER	YES	IPA developmental phenotype	ENSG00000230514,ENSG00000231268,ENSG00000229058,ENSG00000237405,ENSG00000206320,ENSG00000234729,ENSG00000204305	advanced glycosylation end-product specific receptor [Source:HGNC Symbol;Acc:HGNC:320]	5	Peripheral	R2
AGGF1	YES	IPA developmental phenotype	ENSG00000164252	angiogenic factor with G-patch and FHA domains 1 [Source:HGNC Symbol;Acc:HGNC:24684]	1	Peripheral	R2
AGK	NO	IPA developmental phenotype	ENSG00000262327, ENSG00000006530	acylglycerol kinase [Source:HGNC Symbol;Acc:HGNC:21869]	5	Connector	R3
AGL	NO	Embryo Lethal genes and IPA developmental phenotype	ENSG00000162688	amylo-alpha-1, 6-glucosidase, 4-alpha-glucanotransferase [Source:HGNC Symbol;Acc:HGNC:321]	11	Peripheral	R2
AGO1	NO	Embryo Lethal genes	ENSG00000092847	argonaute RISC component 1 [Source:HGNC Symbol;Acc:HGNC:3262]	16	Connector_Hub	R6
AGO2	NO	IPA developmental phenotype	ENSG00000123908	argonaute RISC catalytic component 2 [Source:HGNC Symbol;Acc:HGNC:3263]	16	Connector_Hub	R6
AGPAT1	NO	Embryo Lethal genes	ENSG00000236873,ENSG00000226467,ENSG00000206324,ENSG00000227642,ENSG00000235758,ENSG00000228892,ENSG00000204310	1-acylglycerol-3-phosphate O-acyltransferase 1 [Source:HGNC Symbol;Acc:HGNC:324]	15	Connector	R3
AGPAT3	NO	Embryo Lethal genes	ENSG00000160216	1-acylglycerol-3-phosphate O-acyltransferase 3 [Source:HGNC Symbol;Acc:HGNC:326]	15	Peripheral	R2
AGPS	NO	IPA developmental phenotype	ENSG00000018510	alkylglycerone phosphate synthase [Source:HGNC Symbol;Acc:HGNC:327]	5	Peripheral	R2
AGRP	YES	IPA developmental phenotype	ENSG00000159723	agouti related neuropeptide [Source:HGNC Symbol;Acc:HGNC:330]	9	Connector	R3
AGT	YES	IPA developmental phenotype	ENSG00000135744	angiotensinogen [Source:HGNC Symbol;Acc:HGNC:333]	15	Connector	R3
AGTR1	YES	IPA developmental phenotype and Known MIE	ENSG00000144891	angiotensin II receptor type 1 [Source:HGNC Symbol;Acc:HGNC:336]	15	Connector	R3
AGTR2	YES	IPA developmental phenotype and Known MIE	ENSG00000180772	angiotensin II receptor type 2 [Source:HGNC Symbol;Acc:HGNC:338]	15	Peripheral	R2
AHCTF1	NO	IPA developmental phenotype	ENSG00000153207	AT-hook containing transcription factor 1 [Source:HGNC Symbol;Acc:HGNC:24618]	16	Peripheral	R2
AHCY	YES	Embryo Lethal genes	ENSG00000101444	adenosylhomocysteinase [Source:HGNC Symbol;Acc:HGNC:343]	9	Peripheral	R2
AHDC1	NO	IPA developmental phenotype	ENSG00000126705	AT-hook DNA binding motif containing 1 [Source:HGNC Symbol;Acc:HGNC:25230]	16	Peripheral	R2
AHI1	NO	IPA developmental phenotype	ENSG00000135541	Abelson helper integration site 1 [Source:HGNC Symbol;Acc:HGNC:21575]	5	Connector	R3
AHNAK	NO	Embryo Lethal genes and IPA developmental phenotype	ENSG00000124942	AHNAK nucleoprotein [Source:HGNC Symbol;Acc:HGNC:347]	9	Connector	R3
AHR	YES	IPA developmental phenotype and Known MIE	ENSG00000106546	aryl hydrocarbon receptor [Source:HGNC Symbol;Acc:HGNC:348]	5	Peripheral	R2
AHSG	YES	IPA developmental phenotype	ENSG00000145192	alpha 2-HS glycoprotein [Source:HGNC Symbol;Acc:HGNC:349]	9	Peripheral	R2
AHSP	NO	IPA developmental phenotype	ENSG00000169877	alpha hemoglobin stabilizing protein [Source:HGNC Symbol;Acc:HGNC:18075]	9	Peripheral	R2
AIP	NO	IPA developmental phenotype	ENSG00000110711	aryl hydrocarbon receptor interacting protein [Source:HGNC Symbol;Acc:HGNC:358]	5	Peripheral	R2
AIPL1	NO	IPA developmental phenotype	ENSG00000129221	aryl hydrocarbon receptor interacting protein like 1 [Source:HGNC Symbol;Acc:HGNC:359]	9	Connector	R3
AIRE	NO	IPA developmental phenotype	ENSG00000160224	autoimmune regulator [Source:HGNC Symbol;Acc:HGNC:360]	5	Peripheral	R2
AK7	NO	IPA developmental phenotype	ENSG00000140057	adenylate kinase 7 [Source:HGNC Symbol;Acc:HGNC:20091]	16	Connector	R3
AKAP10	NO	Embryo Lethal genes	ENSG00000108599	A-kinase anchoring protein 10 [Source:HGNC Symbol;Acc:HGNC:368]	11	Peripheral	R2
AKAP11	NO	Embryo Lethal genes	ENSG00000023516	A-kinase anchoring protein 11 [Source:HGNC Symbol;Acc:HGNC:369]	5	Connector	R3
AKAP13	NO	IPA developmental phenotype	ENSG00000170776	A-kinase anchoring protein 13 [Source:HGNC Symbol;Acc:HGNC:371]	5	Connector	R3
AKAP8	NO	IPA developmental phenotype	ENSG00000105127	A-kinase anchoring protein 8 [Source:HGNC Symbol;Acc:HGNC:378]	16	Peripheral	R2
AKAP9	NO	Embryo Lethal genes and IPA developmental phenotype	ENSG00000127914	A-kinase anchoring protein 9 [Source:HGNC Symbol;Acc:HGNC:379]	1	Peripheral	R2
AKR1C1	YES	IPA developmental phenotype	ENSG00000187134	aldo-keto reductase family 1 member C1 [Source:HGNC Symbol;Acc:HGNC:384]	3	Peripheral	R2
AKR1C2	YES	IPA developmental phenotype	ENSG00000151632	aldo-keto reductase family 1 member C2 [Source:HGNC Symbol;Acc:HGNC:385]	3	Peripheral	R2
AKR1C4	NO	IPA developmental phenotype	ENSG00000198610	aldo-keto reductase family 1 member C4 [Source:HGNC Symbol;Acc:HGNC:387]	3	Peripheral	R2
AKT1	YES	IPA developmental phenotype	ENSG00000142208	AKT serine/threonine kinase 1 [Source:HGNC Symbol;Acc:HGNC:391]	5	Connector_Hub	R6
AKT2	YES	IPA developmental phenotype	ENSG00000105221	AKT serine/threonine kinase 2 [Source:HGNC Symbol;Acc:HGNC:392]	5	Connector	R3
AKT3	YES	IPA developmental phenotype	ENSG00000275199, ENSG00000117020	AKT serine/threonine kinase 3 [Source:HGNC Symbol;Acc:HGNC:393]	9	Peripheral	R2
AKTIP	NO	IPA developmental phenotype	ENSG00000166971	AKT interacting protein [Source:HGNC Symbol;Acc:HGNC:16710]	1	Connector	R3
ALAS2	NO	IPA developmental phenotype	ENSG00000158578	5'-aminolevulinate synthase 2 [Source:HGNC Symbol;Acc:HGNC:397]	9	Peripheral	R2
ALB	YES	IPA developmental phenotype	ENSG00000163631	albumin [Source:HGNC Symbol;Acc:HGNC:399]	6	Connector_Hub	R6
ALDH18A1	NO	Embryo Lethal genes and IPA developmental phenotype	ENSG00000059573	aldehyde dehydrogenase 18 family member A1 [Source:HGNC Symbol;Acc:HGNC:9722]	11	Peripheral	R2
ALDH1A1	YES	IPA developmental phenotype	ENSG00000165092	aldehyde dehydrogenase 1 family member A1 [Source:HGNC Symbol;Acc:HGNC:402]	3	Connector	R3
ALDH1A2	YES	IPA developmental phenotype	ENSG00000128918	aldehyde dehydrogenase 1 family member A2 [Source:HGNC Symbol;Acc:HGNC:15472]	15	Connector	R3
ALDH1A3	YES	Embryo Lethal genes and IPA developmental phenotype	ENSG00000184254	aldehyde dehydrogenase 1 family member A3 [Source:HGNC Symbol;Acc:HGNC:409]	5	Peripheral	R2
ALDH2	YES	IPA developmental phenotype	ENSG00000111275	aldehyde dehydrogenase 2 family member [Source:HGNC Symbol;Acc:HGNC:404]	11	Connector	R3
ALDH3A2	YES	IPA developmental phenotype	ENSG00000072210	aldehyde dehydrogenase 3 family member A2 [Source:HGNC Symbol;Acc:HGNC:403]	15	Peripheral	R2
ALDH3B1	YES	Embryo Lethal genes	ENSG00000006534	aldehyde dehydrogenase 3 family member B1 [Source:HGNC Symbol;Acc:HGNC:410]	1	Peripheral	R2
ALDH5A1	YES	IPA developmental phenotype	ENSG00000112294	aldehyde dehydrogenase 5 family member A1 [Source:HGNC Symbol;Acc:HGNC:408]	11	Connector	R3
ALDOA	YES	Embryo Lethal genes	ENSG00000149925	aldolase, fructose-bisphosphate A [Source:HGNC Symbol;Acc:HGNC:414]	9	Peripheral	R2
ALDOB	NO	Embryo Lethal genes	ENSG00000136872	aldolase, fructose-bisphosphate B [Source:HGNC Symbol;Acc:HGNC:417]	5	Peripheral	R2
ALDOC	NO	IPA developmental phenotype	ENSG00000109107	aldolase, fructose-bisphosphate C [Source:HGNC Symbol;Acc:HGNC:418]	9	Connector	R3
ALG1	NO	Embryo Lethal genes	ENSG00000033011	ALG1 chitobiosyldiphosphodolichol beta-mannosyltransferase [Source:HGNC Symbol;Acc:HGNC:18294]	5	Peripheral	R2
ALG10	NO	Embryo Lethal genes and IPA developmental phenotype	ENSG00000139133	ALG10 alpha-1,2-glucosyltransferase [Source:HGNC Symbol;Acc:HGNC:23162]	15	Peripheral	R2
ALG11	NO	Embryo Lethal genes	ENSG00000253710	ALG11 alpha-1,2-mannosyltransferase [Source:HGNC Symbol;Acc:HGNC:32456]	15	Peripheral	R2
ALG13	NO	IPA developmental phenotype	ENSG00000101901	ALG13 UDP-N-acetylglucosaminyltransferase subunit [Source:HGNC Symbol;Acc:HGNC:30881]	1	Peripheral	R2
ALG14	NO	Embryo Lethal genes	ENSG00000172339	ALG14 UDP-N-acetylglucosaminyltransferase subunit [Source:HGNC Symbol;Acc:HGNC:28287]	5	Peripheral	R2
ALG2	NO	Embryo Lethal genes	ENSG00000119523	ALG2 alpha-1,3/1,6-mannosyltransferase [Source:HGNC Symbol;Acc:HGNC:23159]	15	Peripheral	R2
ALG9	NO	IPA developmental phenotype	ENSG00000086848	ALG9 alpha-1,2-mannosyltransferase [Source:HGNC Symbol;Acc:HGNC:15672]	15	Peripheral	R2
ALK	YES	IPA developmental phenotype	ENSG00000171094	ALK receptor tyrosine kinase [Source:HGNC Symbol;Acc:HGNC:427]	5	Peripheral	R2
ALOX12B	YES	IPA developmental phenotype	ENSG00000179477	arachidonate 12-lipoxygenase, 12R type [Source:HGNC Symbol;Acc:HGNC:430]	6	Peripheral	R2
ALOX15	YES	IPA developmental phenotype	ENSG00000161905	arachidonate 15-lipoxygenase [Source:HGNC Symbol;Acc:HGNC:433]	6	Connector	R3
ALOXE3	YES	IPA developmental phenotype	ENSG00000179148	arachidonate lipoxygenase 3 [Source:HGNC Symbol;Acc:HGNC:13743]	6	Connector	R3
ALPG	NO	IPA developmental phenotype	ENSG00000163286	alkaline phosphatase, germ cell [Source:HGNC Symbol;Acc:HGNC:441]	9	Connector	R3
ALPK3	NO	Embryo Lethal genes	ENSG00000136383	alpha kinase 3 [Source:HGNC Symbol;Acc:HGNC:17574]	16	Peripheral	R2
ALPL	YES	IPA developmental phenotype	ENSG00000162551	alkaline phosphatase, biomineralization associated [Source:HGNC Symbol;Acc:HGNC:438]	16	Connector	R3
ALS2	NO	IPA developmental phenotype	ENSG00000003393	alsin Rho guanine nucleotide exchange factor ALS2 [Source:HGNC Symbol;Acc:HGNC:443]	5	Connector	R3
ALX1	NO	IPA developmental phenotype	ENSG00000180318	ALX homeobox 1 [Source:HGNC Symbol;Acc:HGNC:1494]	10	Peripheral	R2
ALX3	NO	IPA developmental phenotype	ENSG00000156150	ALX homeobox 3 [Source:HGNC Symbol;Acc:HGNC:449]	10	Connector	R3
ALX4	NO	IPA developmental phenotype	ENSG00000052850	ALX homeobox 4 [Source:HGNC Symbol;Acc:HGNC:450]	16	Connector	R3
AMBN	YES	IPA developmental phenotype	ENSG00000178522	ameloblastin [Source:HGNC Symbol;Acc:HGNC:452]	3	Peripheral	R2
AMELX	YES	IPA developmental phenotype	ENSG00000125363	amelogenin X-linked [Source:HGNC Symbol;Acc:HGNC:461]	6	Ultra_peripheral	R1
AMELY	YES	IPA developmental phenotype	ENSG00000099721	amelogenin Y-linked [Source:HGNC Symbol;Acc:HGNC:462]	15	Ultra_peripheral	R1
AMER1	NO	IPA developmental phenotype	ENSG00000184675	APC membrane recruitment protein 1 [Source:HGNC Symbol;Acc:HGNC:26837]	5	Connector	R3
AMFR	NO	Embryo Lethal genes	ENSG00000159461	autocrine motility factor receptor [Source:HGNC Symbol;Acc:HGNC:463]	9	Connector	R3
AMH	YES	IPA developmental phenotype	ENSG00000104899	anti-Mullerian hormone [Source:HGNC Symbol;Acc:HGNC:464]	10	Connector	R3
AMHR2	YES	IPA developmental phenotype	ENSG00000135409	anti-Mullerian hormone receptor type 2 [Source:HGNC Symbol;Acc:HGNC:465]	5	Peripheral	R2
AMOT	YES	IPA developmental phenotype	ENSG00000126016	angiomotin [Source:HGNC Symbol;Acc:HGNC:17810]	5	Peripheral	R2
AMPD1	YES	Embryo Lethal genes	ENSG00000116748	adenosine monophosphate deaminase 1 [Source:HGNC Symbol;Acc:HGNC:468]	11	Peripheral	R2
AMPD2	YES	IPA developmental phenotype	ENSG00000116337	adenosine monophosphate deaminase 2 [Source:HGNC Symbol;Acc:HGNC:469]	1	Peripheral	R2
AMPH	NO	IPA developmental phenotype	ENSG00000078053	amphiphysin [Source:HGNC Symbol;Acc:HGNC:471]	9	Peripheral	R2
ANAPC13	NO	Embryo Lethal genes	ENSG00000129055	anaphase promoting complex subunit 13 [Source:HGNC Symbol;Acc:HGNC:24540]	5	Ultra_peripheral	R1
ANAPC15	NO	Embryo Lethal genes	ENSG00000110200	anaphase promoting complex subunit 15 [Source:HGNC Symbol;Acc:HGNC:24531]	5	Peripheral	R2
ANAPC4	NO	Embryo Lethal genes	ENSG00000053900	anaphase promoting complex subunit 4 [Source:HGNC Symbol;Acc:HGNC:19990]	5	Peripheral	R2
ANGPT1	YES	IPA developmental phenotype	ENSG00000154188	angiopoietin 1 [Source:HGNC Symbol;Acc:HGNC:484]	5	Ultra_peripheral	R1
ANGPT2	YES	IPA developmental phenotype	ENSG00000091879	angiopoietin 2 [Source:HGNC Symbol;Acc:HGNC:485]	5	Connector	R3
ANK2	NO	IPA developmental phenotype	ENSG00000145362	ankyrin 2 [Source:HGNC Symbol;Acc:HGNC:493]	9	Connector	R3
ANK3	NO	IPA developmental phenotype	ENSG00000151150	ankyrin 3 [Source:HGNC Symbol;Acc:HGNC:494]	9	Peripheral	R2
ANKH	NO	IPA developmental phenotype	ENSG00000154122	ANKH inorganic pyrophosphate transport regulator [Source:HGNC Symbol;Acc:HGNC:15492]	16	Ultra_peripheral	R1
ANKLE2	NO	IPA developmental phenotype	ENSG00000176915	ankyrin repeat and LEM domain containing 2 [Source:HGNC Symbol;Acc:HGNC:29101]	15	Connector	R3
ANKRD10	NO	Embryo Lethal genes	ENSG00000088448	ankyrin repeat domain 10 [Source:HGNC Symbol;Acc:HGNC:20265]	1	Peripheral	R2
ANKRD11	NO	Embryo Lethal genes and IPA developmental phenotype	ENSG00000167522	ankyrin repeat domain 11 [Source:HGNC Symbol;Acc:HGNC:21316]	1	Peripheral	R2
ANKRD17	NO	IPA developmental phenotype	ENSG00000132466	ankyrin repeat domain 17 [Source:HGNC Symbol;Acc:HGNC:23575]	16	Connector	R3
ANKS3	NO	Embryo Lethal genes	ENSG00000168096	ankyrin repeat and sterile alpha motif domain containing 3 [Source:HGNC Symbol;Acc:HGNC:29422]	1	Connector	R3
ANKS6	NO	Embryo Lethal genes and IPA developmental phenotype	ENSG00000165138	ankyrin repeat and sterile alpha motif domain containing 6 [Source:HGNC Symbol;Acc:HGNC:26724]	15	Peripheral	R2
ANO5	NO	IPA developmental phenotype	ENSG00000171714	anoctamin 5 [Source:HGNC Symbol;Acc:HGNC:27337]	5	Peripheral	R2
ANO6	NO	Embryo Lethal genes	ENSG00000177119	anoctamin 6 [Source:HGNC Symbol;Acc:HGNC:25240]	15	Peripheral	R2
ANOS1	NO	IPA developmental phenotype	ENSG00000011201	anosmin 1 [Source:HGNC Symbol;Acc:HGNC:6211]	9	Peripheral	R2
ANP32B	NO	IPA developmental phenotype	ENSG00000136938	acidic nuclear phosphoprotein 32 family member B [Source:HGNC Symbol;Acc:HGNC:16677]	5	Connector	R3
ANTXR1	NO	IPA developmental phenotype	ENSG00000169604	ANTXR cell adhesion molecule 1 [Source:HGNC Symbol;Acc:HGNC:21014]	15	Peripheral	R2
ANXA1	YES	IPA developmental phenotype	ENSG00000135046	annexin A1 [Source:HGNC Symbol;Acc:HGNC:533]	9	Connector	R3
ANXA2	YES	IPA developmental phenotype	ENSG00000182718	annexin A2 [Source:HGNC Symbol;Acc:HGNC:537]	9	Peripheral	R2
ANXA7	NO	IPA developmental phenotype	ENSG00000138279	annexin A7 [Source:HGNC Symbol;Acc:HGNC:545]	9	Connector	R3
AOC3	YES	IPA developmental phenotype	ENSG00000131471	amine oxidase copper containing 3 [Source:HGNC Symbol;Acc:HGNC:550]	15	Peripheral	R2
AP1B1	NO	IPA developmental phenotype	ENSG00000100280	adaptor related protein complex 1 subunit beta 1 [Source:HGNC Symbol;Acc:HGNC:554]	9	Connector	R3
AP1G1	NO	IPA developmental phenotype	ENSG00000166747	adaptor related protein complex 1 subunit gamma 1 [Source:HGNC Symbol;Acc:HGNC:555]	9	Connector	R3
AP1M2	NO	IPA developmental phenotype	ENSG00000129354	adaptor related protein complex 1 subunit mu 2 [Source:HGNC Symbol;Acc:HGNC:558]	9	Peripheral	R2
AP1S1	NO	IPA developmental phenotype	ENSG00000106367	adaptor related protein complex 1 subunit sigma 1 [Source:HGNC Symbol;Acc:HGNC:559]	9	Connector	R3
AP1S2	NO	IPA developmental phenotype	ENSG00000182287	adaptor related protein complex 1 subunit sigma 2 [Source:HGNC Symbol;Acc:HGNC:560]	9	Connector	R3
AP2B1	NO	Embryo Lethal genes and IPA developmental phenotype	ENSG00000006125	adaptor related protein complex 2 subunit beta 1 [Source:HGNC Symbol;Acc:HGNC:563]	9	Connector	R3
AP2M1	NO	IPA developmental phenotype	ENSG00000161203	adaptor related protein complex 2 subunit mu 1 [Source:HGNC Symbol;Acc:HGNC:564]	9	Connector_Hub	R6
AP3B1	NO	IPA developmental phenotype	ENSG00000132842	adaptor related protein complex 3 subunit beta 1 [Source:HGNC Symbol;Acc:HGNC:566]	16	Connector	R3
AP3B2	NO	IPA developmental phenotype	ENSG00000103723	adaptor related protein complex 3 subunit beta 2 [Source:HGNC Symbol;Acc:HGNC:567]	5	Connector	R3
AP3D1	NO	IPA developmental phenotype	ENSG00000065000	adaptor related protein complex 3 subunit delta 1 [Source:HGNC Symbol;Acc:HGNC:568]	5	Connector	R3
AP4E1	NO	Embryo Lethal genes and IPA developmental phenotype	ENSG00000081014	adaptor related protein complex 4 subunit epsilon 1 [Source:HGNC Symbol;Acc:HGNC:573]	15	Peripheral	R2
AP4M1	NO	IPA developmental phenotype	ENSG00000221838	adaptor related protein complex 4 subunit mu 1 [Source:HGNC Symbol;Acc:HGNC:574]	16	Connector	R3
APAF1	YES	IPA developmental phenotype	ENSG00000120868	apoptotic peptidase activating factor 1 [Source:HGNC Symbol;Acc:HGNC:576]	5	Connector	R3
APBB1	NO	IPA developmental phenotype	ENSG00000166313	amyloid beta precursor protein binding family B member 1 [Source:HGNC Symbol;Acc:HGNC:581]	5	Connector	R3
APBB2	NO	Embryo Lethal genes and IPA developmental phenotype	ENSG00000163697	amyloid beta precursor protein binding family B member 2 [Source:HGNC Symbol;Acc:HGNC:582]	3	Peripheral	R2
APC2	NO	IPA developmental phenotype	ENSG00000115266	APC regulator of WNT signaling pathway 2 [Source:HGNC Symbol;Acc:HGNC:24036]	9	Connector	R3
APCS	YES	IPA developmental phenotype	ENSG00000132703	amyloid P component, serum [Source:HGNC Symbol;Acc:HGNC:584]	15	Connector	R3
APEX1	YES	IPA developmental phenotype	ENSG00000100823	apurinic/apyrimidinic endodeoxyribonuclease 1 [Source:HGNC Symbol;Acc:HGNC:587]	16	Peripheral	R2
APEX2	NO	IPA developmental phenotype	ENSG00000169188	apurinic/apyrimidinic endodeoxyribonuclease 2 [Source:HGNC Symbol;Acc:HGNC:17889]	5	Peripheral	R2
APH1A	YES	IPA developmental phenotype	ENSG00000117362	aph-1 homolog A, gamma-secretase subunit [Source:HGNC Symbol;Acc:HGNC:29509]	15	Peripheral	R2
APLN	YES	IPA developmental phenotype	ENSG00000171388	apelin [Source:HGNC Symbol;Acc:HGNC:16665]	3	Peripheral	R2
APLP2	NO	IPA developmental phenotype	ENSG00000084234	amyloid beta precursor like protein 2 [Source:HGNC Symbol;Acc:HGNC:598]	5	Connector	R3
APOA1	YES	IPA developmental phenotype	ENSG00000118137	apolipoprotein A1 [Source:HGNC Symbol;Acc:HGNC:600]	6	Connector	R3
APOB	YES	IPA developmental phenotype	ENSG00000084674	apolipoprotein B [Source:HGNC Symbol;Acc:HGNC:603]	15	Connector	R3
APOE	YES	IPA developmental phenotype	ENSG00000130203	apolipoprotein E [Source:HGNC Symbol;Acc:HGNC:613]	3	Connector	R3
APP	YES	Embryo Lethal genes and IPA developmental phenotype	ENSG00000142192	amyloid beta precursor protein [Source:HGNC Symbol;Acc:HGNC:620]	3	Connector_Hub	R6
AQP1	YES	IPA developmental phenotype	ENSG00000240583	aquaporin 1 (Colton blood group) [Source:HGNC Symbol;Acc:HGNC:633]	1	Peripheral	R2
AQP11	NO	IPA developmental phenotype	ENSG00000178301	aquaporin 11 [Source:HGNC Symbol;Acc:HGNC:19940]	5	Ultra_peripheral	R1
AQP2	NO	IPA developmental phenotype	ENSG00000167580	aquaporin 2 [Source:HGNC Symbol;Acc:HGNC:634]	15	Ultra_peripheral	R1
AQP4	YES	IPA developmental phenotype	ENSG00000171885	aquaporin 4 [Source:HGNC Symbol;Acc:HGNC:637]	15	Peripheral	R2
AQP5	NO	IPA developmental phenotype	ENSG00000161798	aquaporin 5 [Source:HGNC Symbol;Acc:HGNC:638]	1	Connector	R3
AQP8	NO	IPA developmental phenotype	ENSG00000103375	aquaporin 8 [Source:HGNC Symbol;Acc:HGNC:642]	3	Peripheral	R2
AR	YES	IPA developmental phenotype and Known MIE	ENSG00000169083	androgen receptor [Source:HGNC Symbol;Acc:HGNC:644]	5	Connector_Hub	R6
ARAP3	NO	IPA developmental phenotype	ENSG00000120318	ArfGAP with RhoGAP domain, ankyrin repeat and PH domain 3 [Source:HGNC Symbol;Acc:HGNC:24097]	16	Connector	R3
ARC	NO	IPA developmental phenotype	ENSG00000198576	activity regulated cytoskeleton associated protein [Source:HGNC Symbol;Acc:HGNC:648]	5	Connector	R3
ARCN1	NO	IPA developmental phenotype	ENSG00000095139	archain 1 [Source:HGNC Symbol;Acc:HGNC:649]	15	Peripheral	R2
AREG	YES	IPA developmental phenotype	ENSG00000109321	amphiregulin [Source:HGNC Symbol;Acc:HGNC:651]	5	Peripheral	R2
ARF4	NO	Embryo Lethal genes	ENSG00000168374	ADP ribosylation factor 4 [Source:HGNC Symbol;Acc:HGNC:655]	11	Peripheral	R2
ARF6	NO	IPA developmental phenotype	ENSG00000165527	ADP ribosylation factor 6 [Source:HGNC Symbol;Acc:HGNC:659]	9	Peripheral	R2
ARFGEF2	NO	IPA developmental phenotype	ENSG00000124198	ADP ribosylation factor guanine nucleotide exchange factor 2 [Source:HGNC Symbol;Acc:HGNC:15853]	15	Connector	R3
ARG1	NO	IPA developmental phenotype	ENSG00000118520	arginase 1 [Source:HGNC Symbol;Acc:HGNC:663]	6	Connector	R3
ARHGAP1	NO	IPA developmental phenotype	ENSG00000175220	Rho GTPase activating protein 1 [Source:HGNC Symbol;Acc:HGNC:673]	15	Connector	R3
ARHGAP29	NO	Embryo Lethal genes and IPA developmental phenotype	ENSG00000137962	Rho GTPase activating protein 29 [Source:HGNC Symbol;Acc:HGNC:30207]	3	Peripheral	R2
ARHGAP31	NO	IPA developmental phenotype	ENSG00000031081	Rho GTPase activating protein 31 [Source:HGNC Symbol;Acc:HGNC:29216]	11	Peripheral	R2
ARHGAP33	NO	Embryo Lethal genes	ENSG00000004777	Rho GTPase activating protein 33 [Source:HGNC Symbol;Acc:HGNC:23085]	5	Peripheral	R2
ARHGAP35	NO	IPA developmental phenotype	ENSG00000160007	Rho GTPase activating protein 35 [Source:HGNC Symbol;Acc:HGNC:4591]	9	Peripheral	R2
ARHGDIA	NO	IPA developmental phenotype	ENSG00000141522	Rho GDP dissociation inhibitor alpha [Source:HGNC Symbol;Acc:HGNC:678]	9	Connector	R3
ARHGDIB	NO	IPA developmental phenotype	ENSG00000111348	Rho GDP dissociation inhibitor beta [Source:HGNC Symbol;Acc:HGNC:679]	5	Peripheral	R2
ARHGEF1	NO	Embryo Lethal genes	ENSG00000076928	Rho guanine nucleotide exchange factor 1 [Source:HGNC Symbol;Acc:HGNC:681]	9	Connector	R3
ARHGEF10L	NO	IPA developmental phenotype	ENSG00000074964	Rho guanine nucleotide exchange factor 10 like [Source:HGNC Symbol;Acc:HGNC:25540]	5	Connector	R3
ARHGEF11	NO	IPA developmental phenotype	ENSG00000132694	Rho guanine nucleotide exchange factor 11 [Source:HGNC Symbol;Acc:HGNC:14580]	9	Peripheral	R2
ARHGEF12	NO	Embryo Lethal genes and IPA developmental phenotype	ENSG00000196914	Rho guanine nucleotide exchange factor 12 [Source:HGNC Symbol;Acc:HGNC:14193]	9	Connector	R3
ARHGEF15	NO	Embryo Lethal genes and IPA developmental phenotype	ENSG00000198844	Rho guanine nucleotide exchange factor 15 [Source:HGNC Symbol;Acc:HGNC:15590]	1	Connector	R3
ARHGEF2	NO	IPA developmental phenotype	ENSG00000116584	Rho/Rac guanine nucleotide exchange factor 2 [Source:HGNC Symbol;Acc:HGNC:682]	5	Connector	R3
ARHGEF6	NO	IPA developmental phenotype	ENSG00000129675	Rac/Cdc42 guanine nucleotide exchange factor 6 [Source:HGNC Symbol;Acc:HGNC:685]	1	Connector	R3
ARHGEF7	NO	Embryo Lethal genes and IPA developmental phenotype	ENSG00000102606	Rho guanine nucleotide exchange factor 7 [Source:HGNC Symbol;Acc:HGNC:15607]	5	Connector	R3
ARHGEF9	NO	IPA developmental phenotype	ENSG00000131089	Cdc42 guanine nucleotide exchange factor 9 [Source:HGNC Symbol;Acc:HGNC:14561]	1	Peripheral	R2
ARID1A	NO	IPA developmental phenotype	ENSG00000117713	AT-rich interaction domain 1A [Source:HGNC Symbol;Acc:HGNC:11110]	16	Peripheral	R2
ARID1B	NO	Embryo Lethal genes and IPA developmental phenotype	ENSG00000049618	AT-rich interaction domain 1B [Source:HGNC Symbol;Acc:HGNC:18040]	16	Peripheral	R2
ARID2	NO	Embryo Lethal genes and IPA developmental phenotype	ENSG00000189079	AT-rich interaction domain 2 [Source:HGNC Symbol;Acc:HGNC:18037]	16	Peripheral	R2
ARID3A	NO	Embryo Lethal genes and IPA developmental phenotype	ENSG00000116017	AT-rich interaction domain 3A [Source:HGNC Symbol;Acc:HGNC:3031]	16	Peripheral	R2
ARID3B	NO	IPA developmental phenotype	ENSG00000179361	AT-rich interaction domain 3B [Source:HGNC Symbol;Acc:HGNC:14350]	16	Peripheral	R2
ARID4A	NO	Embryo Lethal genes and IPA developmental phenotype	ENSG00000032219	AT-rich interaction domain 4A [Source:HGNC Symbol;Acc:HGNC:9885]	16	Peripheral	R2
ARID4B	NO	IPA developmental phenotype	ENSG00000054267	AT-rich interaction domain 4B [Source:HGNC Symbol;Acc:HGNC:15550]	16	Peripheral	R2
ARID5B	NO	IPA developmental phenotype	ENSG00000150347	AT-rich interaction domain 5B [Source:HGNC Symbol;Acc:HGNC:17362]	16	Peripheral	R2
ARIH2	NO	Embryo Lethal genes and IPA developmental phenotype	ENSG00000177479	ariadne RBR E3 ubiquitin protein ligase 2 [Source:HGNC Symbol;Acc:HGNC:690]	3	Connector	R3
ARL13B	NO	IPA developmental phenotype	ENSG00000169379	ADP ribosylation factor like GTPase 13B [Source:HGNC Symbol;Acc:HGNC:25419]	15	Connector_Hub	R6
ARL14EP	NO	IPA developmental phenotype	ENSG00000152219	ADP ribosylation factor like GTPase 14 effector protein [Source:HGNC Symbol;Acc:HGNC:26798]	9	Connector	R3
ARL15	NO	Embryo Lethal genes	ENSG00000185305	ADP ribosylation factor like GTPase 15 [Source:HGNC Symbol;Acc:HGNC:25945]	15	Connector	R3
ARL4A	NO	IPA developmental phenotype	ENSG00000122644	ADP ribosylation factor like GTPase 4A [Source:HGNC Symbol;Acc:HGNC:695]	1	Peripheral	R2
ARL6	NO	IPA developmental phenotype	ENSG00000113966	ADP ribosylation factor like GTPase 6 [Source:HGNC Symbol;Acc:HGNC:13210]	5	Peripheral	R2
ARL6IP5	NO	IPA developmental phenotype	ENSG00000144746	ADP ribosylation factor like GTPase 6 interacting protein 5 [Source:HGNC Symbol;Acc:HGNC:16937]	15	Peripheral	R2
ARL8B	NO	Embryo Lethal genes	ENSG00000134108	ADP ribosylation factor like GTPase 8B [Source:HGNC Symbol;Acc:HGNC:25564]	15	Peripheral	R2
ARMC7	NO	Embryo Lethal genes	ENSG00000125449	armadillo repeat containing 7 [Source:HGNC Symbol;Acc:HGNC:26168]	1	Peripheral	R2
ARMC9	NO	IPA developmental phenotype	ENSG00000135931	armadillo repeat containing 9 [Source:HGNC Symbol;Acc:HGNC:20730]	11	Connector	R3
ARMH3	NO	Embryo Lethal genes	ENSG00000120029	armadillo like helical domain containing 3 [Source:HGNC Symbol;Acc:HGNC:25788]	5	Ultra_peripheral	R1
ARNT	YES	IPA developmental phenotype	ENSG00000143437	aryl hydrocarbon receptor nuclear translocator [Source:HGNC Symbol;Acc:HGNC:700]	5	Connector	R3
ARNTL	NO	IPA developmental phenotype	ENSG00000133794	aryl hydrocarbon receptor nuclear translocator like [Source:HGNC Symbol;Acc:HGNC:701]	12	Peripheral	R2
ARPC2	NO	Embryo Lethal genes	ENSG00000163466	actin related protein 2/3 complex subunit 2 [Source:HGNC Symbol;Acc:HGNC:705]	9	Peripheral	R2
ARPC3	NO	Embryo Lethal genes	ENSG00000111229	actin related protein 2/3 complex subunit 3 [Source:HGNC Symbol;Acc:HGNC:706]	9	Peripheral	R2
ARPC4	NO	Embryo Lethal genes	ENSG00000241553	actin related protein 2/3 complex subunit 4 [Source:HGNC Symbol;Acc:HGNC:707]	9	Peripheral	R2
ARPC5L	NO	Embryo Lethal genes	ENSG00000136950	actin related protein 2/3 complex subunit 5 like [Source:HGNC Symbol;Acc:HGNC:23366]	9	Peripheral	R2
ARRB1	NO	IPA developmental phenotype	ENSG00000137486	arrestin beta 1 [Source:HGNC Symbol;Acc:HGNC:711]	9	Connector_Hub	R6
ARRB2	NO	Embryo Lethal genes and IPA developmental phenotype	ENSG00000141480	arrestin beta 2 [Source:HGNC Symbol;Acc:HGNC:712]	16	Connector_Hub	R6
ARSA	YES	IPA developmental phenotype	ENSG00000100299	arylsulfatase A [Source:HGNC Symbol;Acc:HGNC:713]	1	Peripheral	R2
ARSB	NO	IPA developmental phenotype	ENSG00000113273	arylsulfatase B [Source:HGNC Symbol;Acc:HGNC:714]	15	Peripheral	R2
ARSL	NO	IPA developmental phenotype	ENSG00000157399	arylsulfatase L [Source:HGNC Symbol;Acc:HGNC:719]	5	Connector	R3
ARV1	NO	IPA developmental phenotype	ENSG00000173409	ARV1 homolog, fatty acid homeostasis modulator [Source:HGNC Symbol;Acc:HGNC:29561]	15	Ultra_peripheral	R1
ARX	NO	IPA developmental phenotype	ENSG00000004848	aristaless related homeobox [Source:HGNC Symbol;Acc:HGNC:18060]	9	Connector	R3
ASB4	NO	IPA developmental phenotype	ENSG00000005981	ankyrin repeat and SOCS box containing 4 [Source:HGNC Symbol;Acc:HGNC:16009]	5	Connector	R3
ASCC1	NO	IPA developmental phenotype	ENSG00000138303	activating signal cointegrator 1 complex subunit 1 [Source:HGNC Symbol;Acc:HGNC:24268]	6	Connector	R3
ASCC2	NO	Embryo Lethal genes	ENSG00000100325	activating signal cointegrator 1 complex subunit 2 [Source:HGNC Symbol;Acc:HGNC:24103]	11	Connector	R3
ASCC3	NO	IPA developmental phenotype	ENSG00000112249	activating signal cointegrator 1 complex subunit 3 [Source:HGNC Symbol;Acc:HGNC:18697]	5	Peripheral	R2
ASCL1	NO	IPA developmental phenotype	ENSG00000139352	achaete-scute family bHLH transcription factor 1 [Source:HGNC Symbol;Acc:HGNC:738]	1	Peripheral	R2
ASF1A	NO	Embryo Lethal genes	ENSG00000111875	anti-silencing function 1A histone chaperone [Source:HGNC Symbol;Acc:HGNC:20995]	16	Peripheral	R2
ASH1L	NO	Embryo Lethal genes and IPA developmental phenotype	ENSG00000116539	ASH1 like histone lysine methyltransferase [Source:HGNC Symbol;Acc:HGNC:19088]	1	Connector	R3
ASH2L	NO	Embryo Lethal genes	ENSG00000129691	ASH2 like, histone lysine methyltransferase complex subunit [Source:HGNC Symbol;Acc:HGNC:744]	16	Peripheral	R2
ASPA	NO	IPA developmental phenotype	ENSG00000108381	aspartoacylase [Source:HGNC Symbol;Acc:HGNC:756]	3	Connector	R3
ASPH	NO	IPA developmental phenotype	ENSG00000198363	aspartate beta-hydroxylase [Source:HGNC Symbol;Acc:HGNC:757]	15	Connector_Hub	R6
ASPM	NO	IPA developmental phenotype	ENSG00000066279	assembly factor for spindle microtubules [Source:HGNC Symbol;Acc:HGNC:19048]	5	Connector	R3
ASTN1	NO	IPA developmental phenotype	ENSG00000152092	astrotactin 1 [Source:HGNC Symbol;Acc:HGNC:773]	10	Connector	R3
ASXL1	NO	Embryo Lethal genes and IPA developmental phenotype	ENSG00000171456	ASXL transcriptional regulator 1 [Source:HGNC Symbol;Acc:HGNC:18318]	16	Peripheral	R2
ASXL2	NO	IPA developmental phenotype	ENSG00000143970	ASXL transcriptional regulator 2 [Source:HGNC Symbol;Acc:HGNC:23805]	16	Peripheral	R2
ATAD3A	NO	Embryo Lethal genes and IPA developmental phenotype	ENSG00000197785	ATPase family AAA domain containing 3A [Source:HGNC Symbol;Acc:HGNC:25567]	11	Peripheral	R2
ATF2	NO	IPA developmental phenotype	ENSG00000115966	activating transcription factor 2 [Source:HGNC Symbol;Acc:HGNC:784]	9	Connector	R3
ATF4	NO	IPA developmental phenotype	ENSG00000128272	activating transcription factor 4 [Source:HGNC Symbol;Acc:HGNC:786]	10	Connector	R3
ATF6	NO	IPA developmental phenotype	ENSG00000118217	activating transcription factor 6 [Source:HGNC Symbol;Acc:HGNC:791]	15	Peripheral	R2
ATF6B	NO	Embryo Lethal genes	ENSG00000228628,ENSG00000234539,ENSG00000168468,ENSG00000213676	activating transcription factor 6 beta [Source:HGNC Symbol;Acc:HGNC:2349]	15	Peripheral	R2
ATF7	NO	IPA developmental phenotype	ENSG00000170653	activating transcription factor 7 [Source:HGNC Symbol;Acc:HGNC:792]	10	Connector	R3
ATG13	NO	Embryo Lethal genes	ENSG00000175224	autophagy related 13 [Source:HGNC Symbol;Acc:HGNC:29091]	11	Peripheral	R2
ATG16L1	NO	Embryo Lethal genes	ENSG00000281089, ENSG00000085978	autophagy related 16 like 1 [Source:HGNC Symbol;Acc:HGNC:21498]	11	Connector	R3
ATG3	NO	Embryo Lethal genes	ENSG00000144848	autophagy related 3 [Source:HGNC Symbol;Acc:HGNC:20962]	11	Peripheral	R2
ATG5	NO	IPA developmental phenotype	ENSG00000057663	autophagy related 5 [Source:HGNC Symbol;Acc:HGNC:589]	9	Peripheral	R2
ATG7	NO	IPA developmental phenotype	ENSG00000197548	autophagy related 7 [Source:HGNC Symbol;Acc:HGNC:16935]	11	Peripheral	R2
ATIC	YES	IPA developmental phenotype	ENSG00000138363	5-aminoimidazole-4-carboxamide ribonucleotide formyltransferase/IMP cyclohydrolase [Source:HGNC Symbol;Acc:HGNC:794]	9	Peripheral	R2
ATL2	NO	Embryo Lethal genes	ENSG00000119787	atlastin GTPase 2 [Source:HGNC Symbol;Acc:HGNC:24047]	15	Peripheral	R2
ATM	YES	IPA developmental phenotype	ENSG00000149311	ATM serine/threonine kinase [Source:HGNC Symbol;Acc:HGNC:795]	15	Connector	R3
ATMIN	NO	IPA developmental phenotype	ENSG00000166454	ATM interactor [Source:HGNC Symbol;Acc:HGNC:29034]	16	Peripheral	R2
ATOH1	NO	IPA developmental phenotype	ENSG00000172238	atonal bHLH transcription factor 1 [Source:HGNC Symbol;Acc:HGNC:797]	10	Peripheral	R2
ATP11A	NO	Embryo Lethal genes	ENSG00000068650	ATPase phospholipid transporting 11A [Source:HGNC Symbol;Acc:HGNC:13552]	1	Peripheral	R2
ATP1A3	YES	Embryo Lethal genes and IPA developmental phenotype	ENSG00000105409	ATPase Na+/K+ transporting subunit alpha 3 [Source:HGNC Symbol;Acc:HGNC:801]	1	Peripheral	R2
ATP1B1	YES	IPA developmental phenotype	ENSG00000143153	ATPase Na+/K+ transporting subunit beta 1 [Source:HGNC Symbol;Acc:HGNC:804]	15	Connector	R3
ATP2A1	YES	Embryo Lethal genes	ENSG00000196296	ATPase sarcoplasmic/endoplasmic reticulum Ca2+ transporting 1 [Source:HGNC Symbol;Acc:HGNC:811]	9	Peripheral	R2
ATP2A2	YES	Embryo Lethal genes and IPA developmental phenotype	ENSG00000174437	ATPase sarcoplasmic/endoplasmic reticulum Ca2+ transporting 2 [Source:HGNC Symbol;Acc:HGNC:812]	15	Peripheral	R2
ATP2B1	NO	Embryo Lethal genes	ENSG00000070961	ATPase plasma membrane Ca2+ transporting 1 [Source:HGNC Symbol;Acc:HGNC:814]	15	Peripheral	R2
ATP2B2	YES	IPA developmental phenotype	ENSG00000157087	ATPase plasma membrane Ca2+ transporting 2 [Source:HGNC Symbol;Acc:HGNC:815]	15	Connector_Hub	R6
ATP2B3	YES	IPA developmental phenotype	ENSG00000067842	ATPase plasma membrane Ca2+ transporting 3 [Source:HGNC Symbol;Acc:HGNC:816]	15	Peripheral	R2
ATP2B4	YES	IPA developmental phenotype	ENSG00000058668	ATPase plasma membrane Ca2+ transporting 4 [Source:HGNC Symbol;Acc:HGNC:817]	15	Peripheral	R2
ATP2C1	YES	IPA developmental phenotype	ENSG00000017260	ATPase secretory pathway Ca2+ transporting 1 [Source:HGNC Symbol;Acc:HGNC:13211]	15	Peripheral	R2
ATP4A	YES	IPA developmental phenotype	ENSG00000105675	ATPase H+/K+ transporting subunit alpha [Source:HGNC Symbol;Acc:HGNC:819]	9	Peripheral	R2
ATP4B	YES	IPA developmental phenotype	ENSG00000186009, ENSG00000288359	ATPase H+/K+ transporting subunit beta [Source:HGNC Symbol;Acc:HGNC:820]	5	Connector	R3
ATP5F1A	NO	Embryo Lethal genes	ENSG00000152234	ATP synthase F1 subunit alpha [Source:HGNC Symbol;Acc:HGNC:823]	11	Connector	R3
ATP5F1B	NO	Embryo Lethal genes	ENSG00000110955	ATP synthase F1 subunit beta [Source:HGNC Symbol;Acc:HGNC:830]	11	Connector_Hub	R6
ATP5F1E	NO	Embryo Lethal genes	ENSG00000124172	ATP synthase F1 subunit epsilon [Source:HGNC Symbol;Acc:HGNC:838]	11	Peripheral	R2
ATP5MG	NO	Embryo Lethal genes	ENSG00000167283	ATP synthase membrane subunit g [Source:HGNC Symbol;Acc:HGNC:14247]	11	Peripheral	R2
ATP5PB	NO	Embryo Lethal genes	ENSG00000116459	ATP synthase peripheral stalk-membrane subunit b [Source:HGNC Symbol;Acc:HGNC:840]	11	Peripheral	R2
ATP5PO	NO	Embryo Lethal genes	ENSG00000241837	ATP synthase peripheral stalk subunit OSCP [Source:HGNC Symbol;Acc:HGNC:850]	11	Connector	R3
ATP6AP2	YES	IPA developmental phenotype	ENSG00000182220	ATPase H+ transporting accessory protein 2 [Source:HGNC Symbol;Acc:HGNC:18305]	15	Peripheral	R2
ATP6V0A1	NO	Embryo Lethal genes	ENSG00000033627	ATPase H+ transporting V0 subunit a1 [Source:HGNC Symbol;Acc:HGNC:865]	15	Peripheral	R2
ATP6V0A2	NO	IPA developmental phenotype	ENSG00000185344	ATPase H+ transporting V0 subunit a2 [Source:HGNC Symbol;Acc:HGNC:18481]	15	Peripheral	R2
ATP6V0A4	NO	Embryo Lethal genes	ENSG00000105929	ATPase H+ transporting V0 subunit a4 [Source:HGNC Symbol;Acc:HGNC:866]	3	Ultra_peripheral	R1
ATP6V0C	NO	IPA developmental phenotype	ENSG00000185883	ATPase H+ transporting V0 subunit c [Source:HGNC Symbol;Acc:HGNC:855]	15	Peripheral	R2
ATP6V0D1	NO	Embryo Lethal genes	ENSG00000159720	ATPase H+ transporting V0 subunit d1 [Source:HGNC Symbol;Acc:HGNC:13724]	15	Peripheral	R2
ATP6V0D2	NO	IPA developmental phenotype	ENSG00000147614	ATPase H+ transporting V0 subunit d2 [Source:HGNC Symbol;Acc:HGNC:18266]	1	Connector	R3
ATP6V1A	NO	IPA developmental phenotype	ENSG00000114573	ATPase H+ transporting V1 subunit A [Source:HGNC Symbol;Acc:HGNC:851]	9	Connector	R3
ATP6V1B2	NO	Embryo Lethal genes and IPA developmental phenotype	ENSG00000147416	ATPase H+ transporting V1 subunit B2 [Source:HGNC Symbol;Acc:HGNC:854]	9	Connector	R3
ATP6V1C1	NO	Embryo Lethal genes	ENSG00000155097	ATPase H+ transporting V1 subunit C1 [Source:HGNC Symbol;Acc:HGNC:856]	9	Connector	R3
ATP6V1D	NO	Embryo Lethal genes	ENSG00000100554	ATPase H+ transporting V1 subunit D [Source:HGNC Symbol;Acc:HGNC:13527]	1	Connector	R3
ATP6V1E1	NO	IPA developmental phenotype	ENSG00000131100	ATPase H+ transporting V1 subunit E1 [Source:HGNC Symbol;Acc:HGNC:857]	9	Connector	R3
ATP7A	YES	IPA developmental phenotype	ENSG00000165240	ATPase copper transporting alpha [Source:HGNC Symbol;Acc:HGNC:869]	15	Peripheral	R2
ATP7B	YES	IPA developmental phenotype	ENSG00000123191	ATPase copper transporting beta [Source:HGNC Symbol;Acc:HGNC:870]	15	Peripheral	R2
ATP8A2	NO	IPA developmental phenotype	ENSG00000132932	ATPase phospholipid transporting 8A2 [Source:HGNC Symbol;Acc:HGNC:13533]	15	Ultra_peripheral	R1
ATP8B2	NO	Embryo Lethal genes	ENSG00000143515	ATPase phospholipid transporting 8B2 [Source:HGNC Symbol;Acc:HGNC:13534]	15	Ultra_peripheral	R1
ATPAF2	NO	Embryo Lethal genes	ENSG00000171953	ATP synthase mitochondrial F1 complex assembly factor 2 [Source:HGNC Symbol;Acc:HGNC:18802]	1	Peripheral	R2
ATR	YES	Embryo Lethal genes and IPA developmental phenotype	ENSG00000175054	ATR serine/threonine kinase [Source:HGNC Symbol;Acc:HGNC:882]	15	Peripheral	R2
ATRIP	NO	Embryo Lethal genes and IPA developmental phenotype	ENSG00000164053	ATR interacting protein [Source:HGNC Symbol;Acc:HGNC:33499]	1	Connector	R3
ATRX	NO	IPA developmental phenotype	ENSG00000085224	ATRX chromatin remodeler [Source:HGNC Symbol;Acc:HGNC:886]	16	Peripheral	R2
ATXN1	NO	IPA developmental phenotype	ENSG00000124788	ataxin 1 [Source:HGNC Symbol;Acc:HGNC:10548]	3	Connector_Hub	R6
ATXN10	NO	Embryo Lethal genes	ENSG00000130638	ataxin 10 [Source:HGNC Symbol;Acc:HGNC:10549]	3	Connector	R3
ATXN1L	NO	IPA developmental phenotype	ENSG00000224470	ataxin 1 like [Source:HGNC Symbol;Acc:HGNC:33279]	1	Peripheral	R2
ATXN7	NO	IPA developmental phenotype	ENSG00000163635	ataxin 7 [Source:HGNC Symbol;Acc:HGNC:10560]	12	Peripheral	R2
ATXN7L3	NO	Embryo Lethal genes	ENSG00000087152	ataxin 7 like 3 [Source:HGNC Symbol;Acc:HGNC:25416]	12	Peripheral	R2
AURKA	YES	Embryo Lethal genes and IPA developmental phenotype	ENSG00000087586	aurora kinase A [Source:HGNC Symbol;Acc:HGNC:11393]	5	Connector_Hub	R6
AUTS2	NO	IPA developmental phenotype	ENSG00000158321	activator of transcription and developmental regulator AUTS2 [Source:HGNC Symbol;Acc:HGNC:14262]	16	Peripheral	R2
AVP	YES	Embryo Lethal genes	ENSG00000101200	arginine vasopressin [Source:HGNC Symbol;Acc:HGNC:894]	15	Peripheral	R2
AVPR2	YES	IPA developmental phenotype	ENSG00000126895	arginine vasopressin receptor 2 [Source:HGNC Symbol;Acc:HGNC:897]	15	Peripheral	R2
AXIN1	NO	IPA developmental phenotype	ENSG00000103126	axin 1 [Source:HGNC Symbol;Acc:HGNC:903]	1	Connector	R3
AXIN2	YES	Embryo Lethal genes and IPA developmental phenotype	ENSG00000168646	axin 2 [Source:HGNC Symbol;Acc:HGNC:904]	1	Peripheral	R2
AXL	YES	IPA developmental phenotype	ENSG00000167601	AXL receptor tyrosine kinase [Source:HGNC Symbol;Acc:HGNC:905]	5	Peripheral	R2
AZGP1	YES	IPA developmental phenotype	ENSG00000160862	alpha-2-glycoprotein 1, zinc-binding [Source:HGNC Symbol;Acc:HGNC:910]	11	Connector	R3
B2M	YES	Embryo Lethal genes	ENSG00000273686, ENSG00000166710	beta-2-microglobulin [Source:HGNC Symbol;Acc:HGNC:914]	15	Connector	R3
B3GALNT2	NO	IPA developmental phenotype	ENSG00000282880, ENSG00000162885	beta-1,3-N-acetylgalactosaminyltransferase 2 [Source:HGNC Symbol;Acc:HGNC:28596]	15	Peripheral	R2
B3GALT2	NO	Embryo Lethal genes	ENSG00000162630	beta-1,3-galactosyltransferase 2 [Source:HGNC Symbol;Acc:HGNC:917]	15	Peripheral	R2
B3GALT6	NO	Embryo Lethal genes and IPA developmental phenotype	ENSG00000176022	beta-1,3-galactosyltransferase 6 [Source:HGNC Symbol;Acc:HGNC:17978]	15	Ultra_peripheral	R1
B3GAT3	NO	IPA developmental phenotype	ENSG00000149541	beta-1,3-glucuronyltransferase 3 [Source:HGNC Symbol;Acc:HGNC:923]	15	Peripheral	R2
B3GLCT	NO	IPA developmental phenotype	ENSG00000187676	beta 3-glucosyltransferase [Source:HGNC Symbol;Acc:HGNC:20207]	16	Connector	R3
B3GNT5	NO	IPA developmental phenotype	ENSG00000176597	UDP-GlcNAc:betaGal beta-1,3-N-acetylglucosaminyltransferase 5 [Source:HGNC Symbol;Acc:HGNC:15684]	1	Peripheral	R2
B4GALT1	YES	IPA developmental phenotype	ENSG00000086062	beta-1,4-galactosyltransferase 1 [Source:HGNC Symbol;Acc:HGNC:924]	15	Peripheral	R2
B4GALT7	NO	IPA developmental phenotype	ENSG00000027847	beta-1,4-galactosyltransferase 7 [Source:HGNC Symbol;Acc:HGNC:930]	15	Connector	R3
B4GAT1	NO	Embryo Lethal genes and IPA developmental phenotype	ENSG00000174684	beta-1,4-glucuronyltransferase 1 [Source:HGNC Symbol;Acc:HGNC:15685]	15	Peripheral	R2
B9D1	NO	IPA developmental phenotype	ENSG00000108641	B9 domain containing 1 [Source:HGNC Symbol;Acc:HGNC:24123]	5	Peripheral	R2
B9D2	NO	Embryo Lethal genes and IPA developmental phenotype	ENSG00000123810	B9 domain containing 2 [Source:HGNC Symbol;Acc:HGNC:28636]	16	Peripheral	R2
BACE1	YES	IPA developmental phenotype	ENSG00000186318	beta-secretase 1 [Source:HGNC Symbol;Acc:HGNC:933]	15	Peripheral	R2
BACE2	YES	IPA developmental phenotype	ENSG00000182240	beta-secretase 2 [Source:HGNC Symbol;Acc:HGNC:934]	15	Connector	R3
BACH1	NO	Embryo Lethal genes	ENSG00000156273	BTB domain and CNC homolog 1 [Source:HGNC Symbol;Acc:HGNC:935]	10	Connector	R3
BACH2	NO	IPA developmental phenotype	ENSG00000112182	BTB domain and CNC homolog 2 [Source:HGNC Symbol;Acc:HGNC:14078]	1	Peripheral	R2
BAD	YES	IPA developmental phenotype	ENSG00000002330	BCL2 associated agonist of cell death [Source:HGNC Symbol;Acc:HGNC:936]	5	Connector	R3
BAG1	NO	IPA developmental phenotype	ENSG00000107262	BAG cochaperone 1 [Source:HGNC Symbol;Acc:HGNC:937]	5	Peripheral	R2
BAG3	NO	Embryo Lethal genes and IPA developmental phenotype	ENSG00000151929	BAG cochaperone 3 [Source:HGNC Symbol;Acc:HGNC:939]	1	Connector	R3
BAG4	NO	IPA developmental phenotype	ENSG00000156735	BAG cochaperone 4 [Source:HGNC Symbol;Acc:HGNC:940]	1	Connector	R3
BAG6	NO	IPA developmental phenotype	ENSG00000229524,ENSG00000228760,ENSG00000096155,ENSG00000234651,ENSG00000227761,ENSG00000233348,ENSG00000204463	BAG cochaperone 6 [Source:HGNC Symbol;Acc:HGNC:13919]	3	Connector_Hub	R6
BAIAP2	NO	Embryo Lethal genes	ENSG00000175866	BAR/IMD domain containing adaptor protein 2 [Source:HGNC Symbol;Acc:HGNC:947]	5	Connector	R3
BAK1	NO	IPA developmental phenotype	ENSG00000030110	BCL2 antagonist/killer 1 [Source:HGNC Symbol;Acc:HGNC:949]	3	Connector	R3
BAP1	NO	Embryo Lethal genes and IPA developmental phenotype	ENSG00000163930	BRCA1 associated protein 1 [Source:HGNC Symbol;Acc:HGNC:950]	9	Peripheral	R2
BARX1	NO	IPA developmental phenotype	ENSG00000131668	BARX homeobox 1 [Source:HGNC Symbol;Acc:HGNC:955]	16	Peripheral	R2
BARX2	NO	Embryo Lethal genes	ENSG00000043039	BARX homeobox 2 [Source:HGNC Symbol;Acc:HGNC:956]	1	Ultra_peripheral	R1
BAX	NO	IPA developmental phenotype	ENSG00000087088	BCL2 associated X, apoptosis regulator [Source:HGNC Symbol;Acc:HGNC:959]	5	Connector	R3
BAZ1A	NO	IPA developmental phenotype	ENSG00000198604	bromodomain adjacent to zinc finger domain 1A [Source:HGNC Symbol;Acc:HGNC:960]	16	Connector	R3
BBIP1	NO	IPA developmental phenotype	ENSG00000214413	BBSome interacting protein 1 [Source:HGNC Symbol;Acc:HGNC:28093]	5	Peripheral	R2
BBOX1	NO	Embryo Lethal genes	ENSG00000129151	gamma-butyrobetaine hydroxylase 1 [Source:HGNC Symbol;Acc:HGNC:964]	5	Connector	R3
BBS1	NO	IPA developmental phenotype	ENSG00000174483	Bardet-Biedl syndrome 1 [Source:HGNC Symbol;Acc:HGNC:966]	5	Connector	R3
BBS10	NO	Embryo Lethal genes and IPA developmental phenotype	ENSG00000179941	Bardet-Biedl syndrome 10 [Source:HGNC Symbol;Acc:HGNC:26291]	5	Connector	R3
BBS12	NO	IPA developmental phenotype	ENSG00000181004	Bardet-Biedl syndrome 12 [Source:HGNC Symbol;Acc:HGNC:26648]	5	Connector	R3
BBS2	NO	IPA developmental phenotype	ENSG00000125124	Bardet-Biedl syndrome 2 [Source:HGNC Symbol;Acc:HGNC:967]	5	Peripheral	R2
BBS4	NO	Embryo Lethal genes and IPA developmental phenotype	ENSG00000140463	Bardet-Biedl syndrome 4 [Source:HGNC Symbol;Acc:HGNC:969]	5	Peripheral	R2
BBS5	NO	IPA developmental phenotype	ENSG00000163093	Bardet-Biedl syndrome 5 [Source:HGNC Symbol;Acc:HGNC:970]	5	Peripheral	R2
BBS7	NO	Embryo Lethal genes and IPA developmental phenotype	ENSG00000138686	Bardet-Biedl syndrome 7 [Source:HGNC Symbol;Acc:HGNC:18758]	5	Connector	R3
BBS9	NO	IPA developmental phenotype	ENSG00000122507	Bardet-Biedl syndrome 9 [Source:HGNC Symbol;Acc:HGNC:30000]	5	Peripheral	R2
BCAP31	NO	IPA developmental phenotype	ENSG00000185825	B cell receptor associated protein 31 [Source:HGNC Symbol;Acc:HGNC:16695]	15	Connector	R3
BCAR1	NO	IPA developmental phenotype	ENSG00000285460, ENSG00000050820	BCAR1 scaffold protein, Cas family member [Source:HGNC Symbol;Acc:HGNC:971]	9	Peripheral	R2
BCCIP	NO	Embryo Lethal genes	ENSG00000107949	BRCA2 and CDKN1A interacting protein [Source:HGNC Symbol;Acc:HGNC:978]	16	Connector	R3
BCL10	NO	IPA developmental phenotype	ENSG00000142867	BCL10 immune signaling adaptor [Source:HGNC Symbol;Acc:HGNC:989]	5	Connector	R3
BCL11A	NO	IPA developmental phenotype	ENSG00000119866	BAF chromatin remodeling complex subunit BCL11A [Source:HGNC Symbol;Acc:HGNC:13221]	16	Connector	R3
BCL11B	NO	Embryo Lethal genes and IPA developmental phenotype	ENSG00000127152	BAF chromatin remodeling complex subunit BCL11B [Source:HGNC Symbol;Acc:HGNC:13222]	16	Peripheral	R2
BCL2	YES	IPA developmental phenotype	ENSG00000171791	BCL2 apoptosis regulator [Source:HGNC Symbol;Acc:HGNC:990]	5	Connector	R3
BCL2L1	YES	IPA developmental phenotype	ENSG00000171552	BCL2 like 1 [Source:HGNC Symbol;Acc:HGNC:992]	15	Connector	R3
BCL2L11	NO	IPA developmental phenotype	ENSG00000153094	BCL2 like 11 [Source:HGNC Symbol;Acc:HGNC:994]	5	Connector	R3
BCL2L2	YES	IPA developmental phenotype	ENSG00000129473	BCL2 like 2 [Source:HGNC Symbol;Acc:HGNC:995]	15	Peripheral	R2
BCL3	NO	IPA developmental phenotype	ENSG00000069399	BCL3 transcription coactivator [Source:HGNC Symbol;Acc:HGNC:998]	5	Connector	R3
BCL6	NO	IPA developmental phenotype	ENSG00000113916	BCL6 transcription repressor [Source:HGNC Symbol;Acc:HGNC:1001]	1	Connector	R3
BCL6B	NO	IPA developmental phenotype	ENSG00000161940	BCL6B transcription repressor [Source:HGNC Symbol;Acc:HGNC:1002]	1	Peripheral	R2
BCL7A	NO	Embryo Lethal genes	ENSG00000282873, ENSG00000110987	BAF chromatin remodeling complex subunit BCL7A [Source:HGNC Symbol;Acc:HGNC:1004]	16	Peripheral	R2
BCLAF1	NO	Embryo Lethal genes and IPA developmental phenotype	ENSG00000029363	BCL2 associated transcription factor 1 [Source:HGNC Symbol;Acc:HGNC:16863]	16	Peripheral	R2
BCO1	NO	IPA developmental phenotype	ENSG00000135697	beta-carotene oxygenase 1 [Source:HGNC Symbol;Acc:HGNC:13815]	16	Peripheral	R2
BCOR	NO	IPA developmental phenotype	ENSG00000183337	BCL6 corepressor [Source:HGNC Symbol;Acc:HGNC:20893]	16	Peripheral	R2
BCORL1	NO	IPA developmental phenotype	ENSG00000085185	BCL6 corepressor like 1 [Source:HGNC Symbol;Acc:HGNC:25657]	16	Peripheral	R2
BCR	YES	IPA developmental phenotype	ENSG00000186716	BCR activator of RhoGEF and GTPase [Source:HGNC Symbol;Acc:HGNC:1014]	5	Connector	R3
BDKRB2	YES	IPA developmental phenotype	ENSG00000168398	bradykinin receptor B2 [Source:HGNC Symbol;Acc:HGNC:1030]	15	Connector	R3
BDNF	YES	IPA developmental phenotype	ENSG00000176697	brain derived neurotrophic factor [Source:HGNC Symbol;Acc:HGNC:1033]	15	Connector	R3
BECN1	NO	Embryo Lethal genes	ENSG00000126581	beclin 1 [Source:HGNC Symbol;Acc:HGNC:1034]	5	Connector	R3
BEND3	NO	Embryo Lethal genes	ENSG00000178409	BEN domain containing 3 [Source:HGNC Symbol;Acc:HGNC:23040]	1	Peripheral	R2
BEST1	NO	IPA developmental phenotype	ENSG00000167995	bestrophin 1 [Source:HGNC Symbol;Acc:HGNC:12703]	15	Connector	R3
BEST2	NO	Embryo Lethal genes	ENSG00000039987	bestrophin 2 [Source:HGNC Symbol;Acc:HGNC:17107]	15	Ultra_peripheral	R1
BEX2	NO	IPA developmental phenotype	ENSG00000133134	brain expressed X-linked 2 [Source:HGNC Symbol;Acc:HGNC:30933]	1	Peripheral	R2
BFSP1	NO	IPA developmental phenotype	ENSG00000125864	beaded filament structural protein 1 [Source:HGNC Symbol;Acc:HGNC:1040]	1	Peripheral	R2
BGLAP	YES	IPA developmental phenotype	ENSG00000242252	bone gamma-carboxyglutamate protein [Source:HGNC Symbol;Acc:HGNC:1043]	15	Ultra_peripheral	R1
BGN	YES	IPA developmental phenotype	ENSG00000182492	biglycan [Source:HGNC Symbol;Acc:HGNC:1044]	3	Peripheral	R2
BHLHA9	NO	IPA developmental phenotype	ENSG00000205899	basic helix-loop-helix family member a9 [Source:HGNC Symbol;Acc:HGNC:35126]	1	Peripheral	R2
BHLHE22	NO	IPA developmental phenotype	ENSG00000180828	basic helix-loop-helix family member e22 [Source:HGNC Symbol;Acc:HGNC:11963]	10	Peripheral	R2
BICC1	NO	IPA developmental phenotype	ENSG00000122870	BicC family RNA binding protein 1 [Source:HGNC Symbol;Acc:HGNC:19351]	9	Peripheral	R2
BICDL1	NO	Embryo Lethal genes	ENSG00000135127	BICD family like cargo adaptor 1 [Source:HGNC Symbol;Acc:HGNC:28095]	3	Ultra_peripheral	R1
BIK	NO	IPA developmental phenotype	ENSG00000100290	BCL2 interacting killer [Source:HGNC Symbol;Acc:HGNC:1051]	15	Connector_Hub	R6
BIN1	NO	IPA developmental phenotype	ENSG00000136717	bridging integrator 1 [Source:HGNC Symbol;Acc:HGNC:1052]	16	Connector	R3
BIRC3	YES	IPA developmental phenotype	ENSG00000023445	baculoviral IAP repeat containing 3 [Source:HGNC Symbol;Acc:HGNC:591]	3	Connector	R3
BIRC5	YES	IPA developmental phenotype	ENSG00000089685	baculoviral IAP repeat containing 5 [Source:HGNC Symbol;Acc:HGNC:593]	12	Connector	R3
BIRC6	NO	IPA developmental phenotype	ENSG00000115760	baculoviral IAP repeat containing 6 [Source:HGNC Symbol;Acc:HGNC:13516]	5	Connector	R3
BLM	YES	IPA developmental phenotype	ENSG00000197299	BLM RecQ like helicase [Source:HGNC Symbol;Acc:HGNC:1058]	16	Peripheral	R2
BLNK	NO	IPA developmental phenotype	ENSG00000095585	B cell linker [Source:HGNC Symbol;Acc:HGNC:14211]	5	Peripheral	R2
BLOC1S2	NO	Embryo Lethal genes and IPA developmental phenotype	ENSG00000196072	biogenesis of lysosomal organelles complex 1 subunit 2 [Source:HGNC Symbol;Acc:HGNC:20984]	1	Peripheral	R2
BLOC1S3	NO	IPA developmental phenotype	ENSG00000189114	biogenesis of lysosomal organelles complex 1 subunit 3 [Source:HGNC Symbol;Acc:HGNC:20914]	1	Peripheral	R2
BLOC1S6	NO	IPA developmental phenotype	ENSG00000104164	biogenesis of lysosomal organelles complex 1 subunit 6 [Source:HGNC Symbol;Acc:HGNC:8549]	1	Peripheral	R2
BMP1	YES	IPA developmental phenotype	ENSG00000168487	bone morphogenetic protein 1 [Source:HGNC Symbol;Acc:HGNC:1067]	7	Connector	R3
BMP10	YES	Embryo Lethal genes and IPA developmental phenotype	ENSG00000163217	bone morphogenetic protein 10 [Source:HGNC Symbol;Acc:HGNC:20869]	15	Ultra_peripheral	R1
BMP15	YES	IPA developmental phenotype	ENSG00000130385	bone morphogenetic protein 15 [Source:HGNC Symbol;Acc:HGNC:1068]	5	Peripheral	R2
BMP2	YES	IPA developmental phenotype	ENSG00000125845	bone morphogenetic protein 2 [Source:HGNC Symbol;Acc:HGNC:1069]	15	Peripheral	R2
BMP4	YES	Embryo Lethal, IPA developmental phenotype	ENSG00000125378	bone morphogenetic protein 4 [Source:HGNC Symbol;Acc:HGNC:1071]	15	Peripheral	R2
BMP7	YES	IPA developmental phenotype	ENSG00000101144	bone morphogenetic protein 7 [Source:HGNC Symbol;Acc:HGNC:1074]	1	Peripheral	R2
BMP8B	YES	IPA developmental phenotype	ENSG00000116985	bone morphogenetic protein 8b [Source:HGNC Symbol;Acc:HGNC:1075]	15	Peripheral	R2
BMPR1A	YES	IPA developmental phenotype	ENSG00000107779	bone morphogenetic protein receptor type 1A [Source:HGNC Symbol;Acc:HGNC:1076]	15	Peripheral	R2
BMPR1B	YES	IPA developmental phenotype	ENSG00000138696	bone morphogenetic protein receptor type 1B [Source:HGNC Symbol;Acc:HGNC:1077]	15	Peripheral	R2
BMPR2	YES	IPA developmental phenotype	ENSG00000204217	bone morphogenetic protein receptor type 2 [Source:HGNC Symbol;Acc:HGNC:1078]	15	Peripheral	R2
BMS1	NO	Embryo Lethal genes and IPA developmental phenotype	ENSG00000165733	BMS1 ribosome biogenesis factor [Source:HGNC Symbol;Acc:HGNC:23505]	16	Peripheral	R2
BNIP1	NO	Embryo Lethal genes	ENSG00000113734	BCL2 interacting protein 1 [Source:HGNC Symbol;Acc:HGNC:1082]	15	Peripheral	R2
BNIP3L	NO	IPA developmental phenotype	ENSG00000104765	BCL2 interacting protein 3 like [Source:HGNC Symbol;Acc:HGNC:1085]	15	Connector	R3
BOD1	NO	Embryo Lethal genes	ENSG00000145919	biorientation of chromosomes in cell division 1 [Source:HGNC Symbol;Acc:HGNC:25114]	5	Connector	R3
BOLA1	YES	Embryo Lethal genes	ENSG00000178096	bolA family member 1 [Source:HGNC Symbol;Acc:HGNC:24263]	11	Connector	R3
BOLL	NO	IPA developmental phenotype	ENSG00000152430	boule homolog, RNA binding protein [Source:HGNC Symbol;Acc:HGNC:14273]	1	Peripheral	R2
BPTF	NO	IPA developmental phenotype	ENSG00000171634	bromodomain PHD finger transcription factor [Source:HGNC Symbol;Acc:HGNC:3581]	16	Peripheral	R2
BRAF	YES	IPA developmental phenotype	ENSG00000157764	B-Raf proto-oncogene, serine/threonine kinase [Source:HGNC Symbol;Acc:HGNC:1097]	5	Connector	R3
BRAP	NO	IPA developmental phenotype	ENSG00000089234	BRCA1 associated protein [Source:HGNC Symbol;Acc:HGNC:1099]	5	Peripheral	R2
BRCA1	YES	IPA developmental phenotype	ENSG00000012048	BRCA1 DNA repair associated [Source:HGNC Symbol;Acc:HGNC:1100]	16	Connector_Hub	R6
BRCA2	NO	IPA developmental phenotype	ENSG00000139618	BRCA2 DNA repair associated [Source:HGNC Symbol;Acc:HGNC:1101]	5	Peripheral	R2
BRD1	NO	IPA developmental phenotype	ENSG00000100425	bromodomain containing 1 [Source:HGNC Symbol;Acc:HGNC:1102]	5	Peripheral	R2
BRD2	YES	Embryo Lethal genes	ENSG00000235307,ENSG00000234704,ENSG00000230678,ENSG00000236227,ENSG00000234507,ENSG00000215077,ENSG00000204256	bromodomain containing 2 [Source:HGNC Symbol;Acc:HGNC:1103]	16	Peripheral	R2
BRD4	YES	Embryo Lethal genes and IPA developmental phenotype	ENSG00000141867	bromodomain containing 4 [Source:HGNC Symbol;Acc:HGNC:13575]	12	Peripheral	R2
BRD8	NO	Embryo Lethal genes	ENSG00000112983	bromodomain containing 8 [Source:HGNC Symbol;Acc:HGNC:19874]	12	Peripheral	R2
BRD9	NO	Embryo Lethal genes	ENSG00000028310	bromodomain containing 9 [Source:HGNC Symbol;Acc:HGNC:25818]	16	Peripheral	R2
BRF1	NO	IPA developmental phenotype	ENSG00000185024	BRF1 RNA polymerase III transcription initiation factor subunit [Source:HGNC Symbol;Acc:HGNC:11551]	12	Peripheral	R2
BRINP1	NO	IPA developmental phenotype	ENSG00000078725	BMP/retinoic acid inducible neural specific 1 [Source:HGNC Symbol;Acc:HGNC:2687]	16	Peripheral	R2
BRIX1	NO	Embryo Lethal genes	ENSG00000113460	biogenesis of ribosomes BRX1 [Source:HGNC Symbol;Acc:HGNC:24170]	16	Peripheral	R2
BRMS1	NO	Embryo Lethal genes	ENSG00000174744	BRMS1 transcriptional repressor and anoikis regulator [Source:HGNC Symbol;Acc:HGNC:17262]	16	Connector	R3
BRPF1	NO	IPA developmental phenotype	ENSG00000156983	bromodomain and PHD finger containing 1 [Source:HGNC Symbol;Acc:HGNC:14255]	16	Peripheral	R2
BRPF3	YES	Embryo Lethal genes	ENSG00000096070	bromodomain and PHD finger containing 3 [Source:HGNC Symbol;Acc:HGNC:14256]	3	Connector	R3
BRSK1	YES	IPA developmental phenotype	ENSG00000160469	BR serine/threonine kinase 1 [Source:HGNC Symbol;Acc:HGNC:18994]	11	Connector	R3
BRSK2	YES	IPA developmental phenotype	ENSG00000174672	BR serine/threonine kinase 2 [Source:HGNC Symbol;Acc:HGNC:11405]	11	Ultra_peripheral	R1
BRWD3	NO	IPA developmental phenotype	ENSG00000165288	bromodomain and WD repeat domain containing 3 [Source:HGNC Symbol;Acc:HGNC:17342]	11	Ultra_peripheral	R1
BSCL2	NO	IPA developmental phenotype	ENSG00000168000	BSCL2 lipid droplet biogenesis associated, seipin [Source:HGNC Symbol;Acc:HGNC:15832]	15	Peripheral	R2
BSG	YES	IPA developmental phenotype	ENSG00000172270	basigin (Ok blood group) [Source:HGNC Symbol;Acc:HGNC:1116]	15	Peripheral	R2
BSN	NO	IPA developmental phenotype	ENSG00000164061	bassoon presynaptic cytomatrix protein [Source:HGNC Symbol;Acc:HGNC:1117]	5	Connector	R3
BTBD18	NO	IPA developmental phenotype	ENSG00000233436	BTB domain containing 18 [Source:HGNC Symbol;Acc:HGNC:37214]	1	Ultra_peripheral	R1
BTG2	NO	IPA developmental phenotype	ENSG00000159388	BTG anti-proliferation factor 2 [Source:HGNC Symbol;Acc:HGNC:1131]	7	Ultra_peripheral	R1
BTK	YES	IPA developmental phenotype	ENSG00000010671	Bruton tyrosine kinase [Source:HGNC Symbol;Acc:HGNC:1133]	5	Connector	R3
BTRC	NO	IPA developmental phenotype	ENSG00000166167	beta-transducin repeat containing E3 ubiquitin protein ligase [Source:HGNC Symbol;Acc:HGNC:1144]	5	Connector	R3
BUB1B	YES	IPA developmental phenotype	ENSG00000156970	BUB1 mitotic checkpoint serine/threonine kinase B [Source:HGNC Symbol;Acc:HGNC:1149]	5	Peripheral	R2
BUB3	NO	IPA developmental phenotype	ENSG00000154473	BUB3 mitotic checkpoint protein [Source:HGNC Symbol;Acc:HGNC:1151]	5	Peripheral	R2
BVES	NO	IPA developmental phenotype	ENSG00000112276	blood vessel epicardial substance [Source:HGNC Symbol;Acc:HGNC:1152]	3	Peripheral	R2
BZW2	NO	Embryo Lethal genes	ENSG00000136261	basic leucine zipper and W2 domains 2 [Source:HGNC Symbol;Acc:HGNC:18808]	15	Peripheral	R2
C12orf57	NO	Embryo Lethal genes and IPA developmental phenotype	ENSG00000111678	chromosome 12 open reading frame 57 [Source:HGNC Symbol;Acc:HGNC:29521]	5	Peripheral	R2
C16orf89	YES	Embryo Lethal genes	ENSG00000153446	chromosome 16 open reading frame 89 [Source:HGNC Symbol;Acc:HGNC:28687]	11	Ultra_peripheral	R1
C1GALT1C1	NO	IPA developmental phenotype	ENSG00000288368, ENSG00000171155	C1GALT1 specific chaperone 1 [Source:HGNC Symbol;Acc:HGNC:24338]	15	Peripheral	R2
C1orf112	NO	Embryo Lethal genes	ENSG00000000460	chromosome 1 open reading frame 112 [Source:HGNC Symbol;Acc:HGNC:25565]	15	Peripheral	R2
C1orf127	NO	Embryo Lethal genes	ENSG00000175262	chromosome 1 open reading frame 127 [Source:HGNC Symbol;Acc:HGNC:26730]	5	Ultra_peripheral	R1
C1orf43	NO	Embryo Lethal genes	ENSG00000143612	chromosome 1 open reading frame 43 [Source:HGNC Symbol;Acc:HGNC:29876]	15	Peripheral	R2
C1QBP	NO	IPA developmental phenotype	ENSG00000108561	complement C1q binding protein [Source:HGNC Symbol;Acc:HGNC:1243]	11	Connector	R3
C1R	YES	IPA developmental phenotype	ENSG00000288512, ENSG00000159403	complement C1r [Source:HGNC Symbol;Acc:HGNC:1246]	6	Peripheral	R2
C1S	YES	IPA developmental phenotype	ENSG00000182326	complement C1s [Source:HGNC Symbol;Acc:HGNC:1247]	6	Peripheral	R2
C22orf23	NO	Embryo Lethal genes	ENSG00000128346	chromosome 22 open reading frame 23 [Source:HGNC Symbol;Acc:HGNC:18589]	1	Ultra_peripheral	R1
C2CD3	NO	IPA developmental phenotype	ENSG00000168014	C2 domain containing 3 centriole elongation regulator [Source:HGNC Symbol;Acc:HGNC:24564]	5	Peripheral	R2
C3	YES	IPA developmental phenotype	ENSG00000125730	complement C3 [Source:HGNC Symbol;Acc:HGNC:1318]	6	Peripheral	R2
C4A	YES	IPA developmental phenotype	ENSG00000227746,ENSG00000244207,ENSG00000206340,ENSG00000244731	complement C4A (Rodgers blood group) [Source:HGNC Symbol;Acc:HGNC:1323]	15	Connector	R3
C4BPB	YES	IPA developmental phenotype	ENSG00000123843	complement component 4 binding protein beta [Source:HGNC Symbol;Acc:HGNC:1328]	5	Connector	R3
C5	YES	Embryo Lethal genes and IPA developmental phenotype	ENSG00000106804	complement C5 [Source:HGNC Symbol;Acc:HGNC:1331]	15	Peripheral	R2
C5orf46	NO	Embryo Lethal genes	ENSG00000178776	chromosome 5 open reading frame 46 [Source:HGNC Symbol;Acc:HGNC:33768]	15	Ultra_peripheral	R1
C7	YES	IPA developmental phenotype	ENSG00000112936	complement C7 [Source:HGNC Symbol;Acc:HGNC:1346]	6	Ultra_peripheral	R1
C8ORF37	NO	IPA developmental phenotype			6	Connector	R3
CA1	YES	IPA developmental phenotype	ENSG00000133742	carbonic anhydrase 1 [Source:HGNC Symbol;Acc:HGNC:1368]	9	Peripheral	R2
CA12	YES	IPA developmental phenotype	ENSG00000074410	carbonic anhydrase 12 [Source:HGNC Symbol;Acc:HGNC:1371]	16	Connector	R3
CA13	YES	IPA developmental phenotype	ENSG00000185015	carbonic anhydrase 13 [Source:HGNC Symbol;Acc:HGNC:14914]	5	Ultra_peripheral	R1
CA14	YES	IPA developmental phenotype	ENSG00000118298	carbonic anhydrase 14 [Source:HGNC Symbol;Acc:HGNC:1372]	15	Peripheral	R2
CA2	YES	IPA developmental phenotype	ENSG00000104267	carbonic anhydrase 2 [Source:HGNC Symbol;Acc:HGNC:1373]	11	Ultra_peripheral	R1
CA3	YES	IPA developmental phenotype	ENSG00000164879	carbonic anhydrase 3 [Source:HGNC Symbol;Acc:HGNC:1374]		Ultra_peripheral	R1
CA4	YES	Embryo Lethal genes and IPA developmental phenotype	ENSG00000167434	carbonic anhydrase 4 [Source:HGNC Symbol;Acc:HGNC:1375]	12	Connector	R3
CA5A	YES	IPA developmental phenotype	ENSG00000174990	carbonic anhydrase 5A [Source:HGNC Symbol;Acc:HGNC:1377]	11	Ultra_peripheral	R1
CA5B	YES	IPA developmental phenotype	ENSG00000169239	carbonic anhydrase 5B [Source:HGNC Symbol;Acc:HGNC:1378]	11	Ultra_peripheral	R1
CA6	YES	IPA developmental phenotype	ENSG00000131686	carbonic anhydrase 6 [Source:HGNC Symbol;Acc:HGNC:1380]	1	Peripheral	R2
CA8	YES	IPA developmental phenotype	ENSG00000178538	carbonic anhydrase 8 [Source:HGNC Symbol;Acc:HGNC:1382]	6	Peripheral	R2
CA9	YES	IPA developmental phenotype	ENSG00000107159	carbonic anhydrase 9 [Source:HGNC Symbol;Acc:HGNC:1383]	1	Peripheral	R2
CAB39L	NO	IPA developmental phenotype	ENSG00000102547	calcium binding protein 39 like [Source:HGNC Symbol;Acc:HGNC:20290]	12	Connector	R3
CABP4	NO	IPA developmental phenotype	ENSG00000175544	calcium binding protein 4 [Source:HGNC Symbol;Acc:HGNC:1386]	1	Peripheral	R2
CACHD1	NO	Embryo Lethal genes	ENSG00000158966	cache domain containing 1 [Source:HGNC Symbol;Acc:HGNC:29314]	15	Peripheral	R2
CACNA1A	YES	IPA developmental phenotype	ENSG00000141837	calcium voltage-gated channel subunit alpha1 A [Source:HGNC Symbol;Acc:HGNC:1388]	1	Connector	R3
CACNA1B	YES	IPA developmental phenotype	ENSG00000148408	calcium voltage-gated channel subunit alpha1 B [Source:HGNC Symbol;Acc:HGNC:1389]	9	Peripheral	R2
CACNA1C	YES	IPA developmental phenotype	ENSG00000285479, ENSG00000151067	calcium voltage-gated channel subunit alpha1 C [Source:HGNC Symbol;Acc:HGNC:1390]	1	Connector	R3
CACNA1D	YES	IPA developmental phenotype	ENSG00000157388	calcium voltage-gated channel subunit alpha1 D [Source:HGNC Symbol;Acc:HGNC:1391]	5	Peripheral	R2
CACNA1F	YES	IPA developmental phenotype	ENSG00000102001	calcium voltage-gated channel subunit alpha1 F [Source:HGNC Symbol;Acc:HGNC:1393]	5	Peripheral	R2
CACNA1G	YES	IPA developmental phenotype	ENSG00000006283	calcium voltage-gated channel subunit alpha1 G [Source:HGNC Symbol;Acc:HGNC:1394]	16	Peripheral	R2
CACNA1S	YES	Embryo Lethal genes	ENSG00000081248	calcium voltage-gated channel subunit alpha1 S [Source:HGNC Symbol;Acc:HGNC:1397]	1	Connector	R3
CACNA2D1	YES	IPA developmental phenotype	ENSG00000153956	calcium voltage-gated channel auxiliary subunit alpha2delta 1 [Source:HGNC Symbol;Acc:HGNC:1399]	15	Peripheral	R2
CACNA2D2	YES	IPA developmental phenotype	ENSG00000007402	calcium voltage-gated channel auxiliary subunit alpha2delta 2 [Source:HGNC Symbol;Acc:HGNC:1400]	15	Peripheral	R2
CACNG2	YES	IPA developmental phenotype	ENSG00000166862	calcium voltage-gated channel auxiliary subunit gamma 2 [Source:HGNC Symbol;Acc:HGNC:1406]	16	Connector	R3
CAD	YES	IPA developmental phenotype	ENSG00000084774	carbamoyl-phosphate synthetase 2, aspartate transcarbamylase, and dihydroorotase [Source:HGNC Symbol;Acc:HGNC:1424]	5	Peripheral	R2
CADPS2	NO	IPA developmental phenotype	ENSG00000081803	calcium dependent secretion activator 2 [Source:HGNC Symbol;Acc:HGNC:16018]	3	Peripheral	R2
CALB2	NO	IPA developmental phenotype	ENSG00000282830, ENSG00000172137	calbindin 2 [Source:HGNC Symbol;Acc:HGNC:1435]	9	Ultra_peripheral	R1
CALCR	YES	IPA developmental phenotype	ENSG00000004948	calcitonin receptor [Source:HGNC Symbol;Acc:HGNC:1440]	5	Peripheral	R2
CALCRL	YES	IPA developmental phenotype	ENSG00000064989	calcitonin receptor like receptor [Source:HGNC Symbol;Acc:HGNC:16709]	15	Ultra_peripheral	R1
CALD1	NO	IPA developmental phenotype	ENSG00000122786	caldesmon 1 [Source:HGNC Symbol;Acc:HGNC:1441]	9	Peripheral	R2
CALM1	YES	IPA developmental phenotype	ENSG00000198668	calmodulin 1 [Source:HGNC Symbol;Acc:HGNC:1442]	9	Connector	R3
CALR	YES	IPA developmental phenotype	ENSG00000179218	calreticulin [Source:HGNC Symbol;Acc:HGNC:1455]	9	Connector	R3
CAMK2A	YES	IPA developmental phenotype	ENSG00000070808	calcium/calmodulin dependent protein kinase II alpha [Source:HGNC Symbol;Acc:HGNC:1460]	1	Connector	R3
CAMK2B	YES	IPA developmental phenotype	ENSG00000058404	calcium/calmodulin dependent protein kinase II beta [Source:HGNC Symbol;Acc:HGNC:1461]	1	Connector	R3
CAMK4	YES	IPA developmental phenotype	ENSG00000152495	calcium/calmodulin dependent protein kinase IV [Source:HGNC Symbol;Acc:HGNC:1464]	5	Peripheral	R2
CAMSAP3	NO	Embryo Lethal genes	ENSG00000076826	calmodulin regulated spectrin associated protein family member 3 [Source:HGNC Symbol;Acc:HGNC:29307]	5	Connector	R3
CAMTA1	NO	IPA developmental phenotype	ENSG00000171735	calmodulin binding transcription activator 1 [Source:HGNC Symbol;Acc:HGNC:18806]	6	Ultra_peripheral	R1
CANT1	NO	Embryo Lethal genes and IPA developmental phenotype	ENSG00000171302	calcium activated nucleotidase 1 [Source:HGNC Symbol;Acc:HGNC:19721]	15	Ultra_peripheral	R1
CANX	NO	IPA developmental phenotype	ENSG00000283777, ENSG00000127022	calnexin [Source:HGNC Symbol;Acc:HGNC:1473]	15	Connector_Hub	R6
CAP1	NO	IPA developmental phenotype	ENSG00000131236	cyclase associated actin cytoskeleton regulatory protein 1 [Source:HGNC Symbol;Acc:HGNC:20040]	9	Peripheral	R2
CAP2	NO	Embryo Lethal genes	ENSG00000112186	cyclase associated actin cytoskeleton regulatory protein 2 [Source:HGNC Symbol;Acc:HGNC:20039]	9	Peripheral	R2
CAPN10	NO	IPA developmental phenotype	ENSG00000142330	calpain 10 [Source:HGNC Symbol;Acc:HGNC:1477]	3	Connector	R3
CAPN2	YES	IPA developmental phenotype	ENSG00000162909	calpain 2 [Source:HGNC Symbol;Acc:HGNC:1479]	3	Connector	R3
CAPN3	NO	IPA developmental phenotype	ENSG00000092529	calpain 3 [Source:HGNC Symbol;Acc:HGNC:1480]	1	Peripheral	R2
CAPN5	NO	IPA developmental phenotype	ENSG00000149260	calpain 5 [Source:HGNC Symbol;Acc:HGNC:1482]	15	Connector	R3
CAPN6	NO	IPA developmental phenotype	ENSG00000077274	calpain 6 [Source:HGNC Symbol;Acc:HGNC:1483]	5	Connector	R3
CAPN8	NO	IPA developmental phenotype	ENSG00000203697	calpain 8 [Source:HGNC Symbol;Acc:HGNC:1485]	5	Connector	R3
CAPNS1	YES	IPA developmental phenotype	ENSG00000126247	calpain small subunit 1 [Source:HGNC Symbol;Acc:HGNC:1481]	9	Connector	R3
CAPZA2	YES	Embryo Lethal genes	ENSG00000198898	capping actin protein of muscle Z-line subunit alpha 2 [Source:HGNC Symbol;Acc:HGNC:1490]	9	Connector	R3
CAPZB	NO	Embryo Lethal genes	ENSG00000077549	capping actin protein of muscle Z-line subunit beta [Source:HGNC Symbol;Acc:HGNC:1491]	9	Peripheral	R2
CARD10	NO	IPA developmental phenotype	ENSG00000100065	caspase recruitment domain family member 10 [Source:HGNC Symbol;Acc:HGNC:16422]	1	Peripheral	R2
CARD11	NO	IPA developmental phenotype	ENSG00000198286	caspase recruitment domain family member 11 [Source:HGNC Symbol;Acc:HGNC:16393]	5	Peripheral	R2
CARM1	YES	Embryo Lethal genes	ENSG00000142453	coactivator associated arginine methyltransferase 1 [Source:HGNC Symbol;Acc:HGNC:23393]	11	Peripheral	R2
CASC3	NO	Embryo Lethal genes	ENSG00000108349	CASC3 exon junction complex subunit [Source:HGNC Symbol;Acc:HGNC:17040]	16	Peripheral	R2
CASK	YES	IPA developmental phenotype	ENSG00000147044	calcium/calmodulin dependent serine protein kinase [Source:HGNC Symbol;Acc:HGNC:1497]	9	Connector	R3
CASKIN1	NO	Embryo Lethal genes	ENSG00000167971	CASK interacting protein 1 [Source:HGNC Symbol;Acc:HGNC:20879]	5	Peripheral	R2
CASP10	NO	IPA developmental phenotype	ENSG00000003400	caspase 10 [Source:HGNC Symbol;Acc:HGNC:1500]	3	Connector	R3
CASP14	NO	IPA developmental phenotype	ENSG00000105141	caspase 14 [Source:HGNC Symbol;Acc:HGNC:1502]	6	Peripheral	R2
CASP2	YES	IPA developmental phenotype	ENSG00000106144	caspase 2 [Source:HGNC Symbol;Acc:HGNC:1503]	16	Connector	R3
CASP3	YES	IPA developmental phenotype	ENSG00000164305	caspase 3 [Source:HGNC Symbol;Acc:HGNC:1504]	5	Connector	R3
CASP6	YES	IPA developmental phenotype	ENSG00000138794	caspase 6 [Source:HGNC Symbol;Acc:HGNC:1507]	3	Connector_Hub	R6
CASP7	YES	IPA developmental phenotype	ENSG00000165806	caspase 7 [Source:HGNC Symbol;Acc:HGNC:1508]	3	Connector	R3
CASP8	YES	IPA developmental phenotype	ENSG00000064012	caspase 8 [Source:HGNC Symbol;Acc:HGNC:1509]	5	Connector	R3
CASP9	YES	IPA developmental phenotype	ENSG00000132906	caspase 9 [Source:HGNC Symbol;Acc:HGNC:1511]	3	Connector	R3
CASQ2	YES	Embryo Lethal genes and IPA developmental phenotype	ENSG00000118729	calsequestrin 2 [Source:HGNC Symbol;Acc:HGNC:1513]	16	Peripheral	R2
CASR	YES	Embryo Lethal genes and IPA developmental phenotype	ENSG00000036828	calcium sensing receptor [Source:HGNC Symbol;Acc:HGNC:1514]	15	Ultra_peripheral	R1
CAST	NO	IPA developmental phenotype	ENSG00000153113	calpastatin [Source:HGNC Symbol;Acc:HGNC:1515]	5	Peripheral	R2
CASZ1	NO	Embryo Lethal genes and IPA developmental phenotype	ENSG00000130940	castor zinc finger 1 [Source:HGNC Symbol;Acc:HGNC:26002]	5	Peripheral	R2
CAT	YES	IPA developmental phenotype	ENSG00000121691	catalase [Source:HGNC Symbol;Acc:HGNC:1516]	9	Connector	R3
CAV1	NO	IPA developmental phenotype	ENSG00000105974	caveolin 1 [Source:HGNC Symbol;Acc:HGNC:1527]	9	Connector_Hub	R6
CAV2	NO	IPA developmental phenotype	ENSG00000105971	caveolin 2 [Source:HGNC Symbol;Acc:HGNC:1528]	11	Peripheral	R2
CAV3	NO	IPA developmental phenotype	ENSG00000182533	caveolin 3 [Source:HGNC Symbol;Acc:HGNC:1529]	15	Connector	R3
CAVIN1	NO	IPA developmental phenotype	ENSG00000177469	caveolae associated protein 1 [Source:HGNC Symbol;Acc:HGNC:9688]	12	Connector	R3
CBFA2T3	NO	IPA developmental phenotype	ENSG00000129993	CBFA2/RUNX1 partner transcriptional co-repressor 3 [Source:HGNC Symbol;Acc:HGNC:1537]	1	Peripheral	R2
CBFB	NO	IPA developmental phenotype	ENSG00000067955	core-binding factor subunit beta [Source:HGNC Symbol;Acc:HGNC:1539]	9	Connector	R3
CBL	NO	Embryo Lethal genes and IPA developmental phenotype	ENSG00000110395	Cbl proto-oncogene [Source:HGNC Symbol;Acc:HGNC:1541]	5	Connector_Hub	R6
CBS	NO	IPA developmental phenotype	ENSG00000160200	cystathionine beta-synthase [Source:HGNC Symbol;Acc:HGNC:1550]	9	Peripheral	R2
CBX1	NO	Embryo Lethal genes	ENSG00000108468	chromobox 1 [Source:HGNC Symbol;Acc:HGNC:1551]	16	Peripheral	R2
CBX2	NO	Embryo Lethal genes and IPA developmental phenotype	ENSG00000173894	chromobox 2 [Source:HGNC Symbol;Acc:HGNC:1552]	16	Peripheral	R2
CBX4	NO	Embryo Lethal genes and IPA developmental phenotype	ENSG00000141582	chromobox 4 [Source:HGNC Symbol;Acc:HGNC:1554]	3	Peripheral	R2
CBX5	NO	Embryo Lethal genes	ENSG00000094916	chromobox 5 [Source:HGNC Symbol;Acc:HGNC:1555]	16	Peripheral	R2
CBY1	NO	IPA developmental phenotype	ENSG00000100211	chibby family member 1, beta catenin antagonist [Source:HGNC Symbol;Acc:HGNC:1307]	5	Connector_Hub	R6
CC2D1A	NO	IPA developmental phenotype	ENSG00000288293, ENSG00000132024	coiled-coil and C2 domain containing 1A [Source:HGNC Symbol;Acc:HGNC:30237]	5	Peripheral	R2
CC2D2A	NO	Embryo Lethal genes and IPA developmental phenotype	ENSG00000048342	coiled-coil and C2 domain containing 2A [Source:HGNC Symbol;Acc:HGNC:29253]	5	Peripheral	R2
CCBE1	NO	IPA developmental phenotype	ENSG00000183287	collagen and calcium binding EGF domains 1 [Source:HGNC Symbol;Acc:HGNC:29426]	1	Peripheral	R2
CCDC103	NO	IPA developmental phenotype	ENSG00000167131	coiled-coil domain containing 103 [Source:HGNC Symbol;Acc:HGNC:32700]	1	Peripheral	R2
CCDC134	NO	Embryo Lethal genes	ENSG00000100147	coiled-coil domain containing 134 [Source:HGNC Symbol;Acc:HGNC:26185]	15	Peripheral	R2
CCDC137	NO	Embryo Lethal genes	ENSG00000185298	coiled-coil domain containing 137 [Source:HGNC Symbol;Acc:HGNC:33451]	16	Peripheral	R2
CCDC22	NO	IPA developmental phenotype	ENSG00000101997	coiled-coil domain containing 22 [Source:HGNC Symbol;Acc:HGNC:28909]	10	Peripheral	R2
CCDC28A	NO	Embryo Lethal genes	ENSG00000024862	coiled-coil domain containing 28A [Source:HGNC Symbol;Acc:HGNC:21098]	1	Peripheral	R2
CCDC28B	NO	IPA developmental phenotype	ENSG00000160050	coiled-coil domain containing 28B [Source:HGNC Symbol;Acc:HGNC:28163]	5	Peripheral	R2
CCDC39	NO	Embryo Lethal genes and IPA developmental phenotype	ENSG00000284862,ENSG00000145075	coiled-coil domain containing 39 [Source:HGNC Symbol;Acc:HGNC:25244]	11	Peripheral	R2
CCDC40	NO	IPA developmental phenotype	ENSG00000141519	coiled-coil domain containing 40 [Source:HGNC Symbol;Acc:HGNC:26090]	5	Connector	R3
CCDC65	NO	IPA developmental phenotype	ENSG00000139537	coiled-coil domain containing 65 [Source:HGNC Symbol;Acc:HGNC:29937]	5	Peripheral	R2
CCDC78	NO	IPA developmental phenotype	ENSG00000162004	coiled-coil domain containing 78 [Source:HGNC Symbol;Acc:HGNC:14153]	5	Peripheral	R2
CCDC8	NO	IPA developmental phenotype	ENSG00000169515	coiled-coil domain containing 8 [Source:HGNC Symbol;Acc:HGNC:25367]	5	Peripheral	R2
CCDC88C	NO	IPA developmental phenotype	ENSG00000015133	coiled-coil domain containing 88C [Source:HGNC Symbol;Acc:HGNC:19967]	5	Connector	R3
CCKAR	YES	IPA developmental phenotype	ENSG00000163394	cholecystokinin A receptor [Source:HGNC Symbol;Acc:HGNC:1570]	9	Ultra_peripheral	R1
CCL2	YES	IPA developmental phenotype	ENSG00000108691	C-C motif chemokine ligand 2 [Source:HGNC Symbol;Acc:HGNC:10618]	10	Peripheral	R2
CCL21	YES	IPA developmental phenotype	ENSG00000137077	C-C motif chemokine ligand 21 [Source:HGNC Symbol;Acc:HGNC:10620]	10	Peripheral	R2
CCL22	YES	Embryo Lethal genes and IPA developmental phenotype	ENSG00000102962	C-C motif chemokine ligand 22 [Source:HGNC Symbol;Acc:HGNC:10621]	10	Peripheral	R2
CCM2	NO	IPA developmental phenotype	ENSG00000136280	CCM2 scaffold protein [Source:HGNC Symbol;Acc:HGNC:21708]	5	Connector	R3
CCN2	NO	IPA developmental phenotype	ENSG00000118523	cellular communication network factor 2 [Source:HGNC Symbol;Acc:HGNC:2500]	5	Connector	R3
CCN6	NO	IPA developmental phenotype	ENSG00000112761	cellular communication network factor 6 [Source:HGNC Symbol;Acc:HGNC:12771]	3	Connector	R3
CCNA1	YES	IPA developmental phenotype	ENSG00000133101	cyclin A1 [Source:HGNC Symbol;Acc:HGNC:1577]	9	Peripheral	R2
CCNA2	YES	IPA developmental phenotype	ENSG00000145386	cyclin A2 [Source:HGNC Symbol;Acc:HGNC:1578]	5	Peripheral	R2
CCNB1	YES	Embryo Lethal genes and IPA developmental phenotype	ENSG00000134057	cyclin B1 [Source:HGNC Symbol;Acc:HGNC:1579]	5	Connector	R3
CCNC	NO	IPA developmental phenotype	ENSG00000112237	cyclin C [Source:HGNC Symbol;Acc:HGNC:1581]	12	Peripheral	R2
CCND1	YES	IPA developmental phenotype	ENSG00000110092	cyclin D1 [Source:HGNC Symbol;Acc:HGNC:1582]	5	Connector	R3
CCND2	YES	IPA developmental phenotype	ENSG00000118971	cyclin D2 [Source:HGNC Symbol;Acc:HGNC:1583]	5	Peripheral	R2
CCND3	YES	IPA developmental phenotype	ENSG00000112576	cyclin D3 [Source:HGNC Symbol;Acc:HGNC:1585]	5	Connector	R3
CCNE1	YES	IPA developmental phenotype	ENSG00000105173	cyclin E1 [Source:HGNC Symbol;Acc:HGNC:1589]	5	Connector	R3
CCNE2	YES	IPA developmental phenotype	ENSG00000175305	cyclin E2 [Source:HGNC Symbol;Acc:HGNC:1590]	5	Connector	R3
CCNF	NO	IPA developmental phenotype	ENSG00000162063	cyclin F [Source:HGNC Symbol;Acc:HGNC:1591]	5	Peripheral	R2
CCNO	NO	IPA developmental phenotype	ENSG00000152669	cyclin O [Source:HGNC Symbol;Acc:HGNC:18576]	16	Connector	R3
CCNQ	NO	IPA developmental phenotype	ENSG00000262919	cyclin Q [Source:HGNC Symbol;Acc:HGNC:28434]	5	Peripheral	R2
CCNT2	NO	Embryo Lethal genes	ENSG00000082258	cyclin T2 [Source:HGNC Symbol;Acc:HGNC:1600]	12	Peripheral	R2
CCP110	NO	IPA developmental phenotype	ENSG00000103540	centriolar coiled-coil protein 110 [Source:HGNC Symbol;Acc:HGNC:24342]	5	Peripheral	R2
CCR10	YES	IPA developmental phenotype	ENSG00000184451	C-C motif chemokine receptor 10 [Source:HGNC Symbol;Acc:HGNC:4474]	9	Peripheral	R2
CCR7	YES	IPA developmental phenotype	ENSG00000126353	C-C motif chemokine receptor 7 [Source:HGNC Symbol;Acc:HGNC:1608]	16	Peripheral	R2
CCRL2	YES	IPA developmental phenotype	ENSG00000121797	C-C motif chemokine receptor like 2 [Source:HGNC Symbol;Acc:HGNC:1612]	6	Peripheral	R2
CD151	YES	IPA developmental phenotype	ENSG00000177697	CD151 molecule (Raph blood group) [Source:HGNC Symbol;Acc:HGNC:1630]	15	Peripheral	R2
CD19	YES	IPA developmental phenotype	ENSG00000177455	CD19 molecule [Source:HGNC Symbol;Acc:HGNC:1633]	15	Connector	R3
CD2	YES	IPA developmental phenotype	ENSG00000116824	CD2 molecule [Source:HGNC Symbol;Acc:HGNC:1639]	5	Connector	R3
CD247	YES	IPA developmental phenotype	ENSG00000198821	CD247 molecule [Source:HGNC Symbol;Acc:HGNC:1677]	16	Peripheral	R2
CD27	YES	IPA developmental phenotype	ENSG00000139193	CD27 molecule [Source:HGNC Symbol;Acc:HGNC:11922]	15	Peripheral	R2
CD2AP	NO	IPA developmental phenotype	ENSG00000198087	CD2 associated protein [Source:HGNC Symbol;Acc:HGNC:14258]	5	Connector	R3
CD34	YES	IPA developmental phenotype	ENSG00000174059	CD34 molecule [Source:HGNC Symbol;Acc:HGNC:1662]	1	Ultra_peripheral	R1
CD36	YES	IPA developmental phenotype	ENSG00000135218	CD36 molecule [Source:HGNC Symbol;Acc:HGNC:1663]	5	Peripheral	R2
CD3E	YES	IPA developmental phenotype	ENSG00000198851	CD3e molecule [Source:HGNC Symbol;Acc:HGNC:1674]	15	Peripheral	R2
CD3G	YES	IPA developmental phenotype	ENSG00000160654	CD3g molecule [Source:HGNC Symbol;Acc:HGNC:1675]	15	Peripheral	R2
CD44	YES	IPA developmental phenotype	ENSG00000026508	CD44 molecule (Indian blood group) [Source:HGNC Symbol;Acc:HGNC:1681]	15	Connector	R3
CD47	YES	IPA developmental phenotype	ENSG00000196776	CD47 molecule [Source:HGNC Symbol;Acc:HGNC:1682]	15	Peripheral	R2
CD5	YES	IPA developmental phenotype	ENSG00000110448	CD5 molecule [Source:HGNC Symbol;Acc:HGNC:1685]	5	Peripheral	R2
CD59	YES	IPA developmental phenotype	ENSG00000085063	CD59 molecule (CD59 blood group) [Source:HGNC Symbol;Acc:HGNC:1689]	9	Connector	R3
CD68	YES	IPA developmental phenotype	ENSG00000129226	CD68 molecule [Source:HGNC Symbol;Acc:HGNC:1693]	15	Peripheral	R2
CD69	YES	IPA developmental phenotype	ENSG00000110848	CD69 molecule [Source:HGNC Symbol;Acc:HGNC:1694]	15	Peripheral	R2
CD81	YES	IPA developmental phenotype	ENSG00000110651	CD81 molecule [Source:HGNC Symbol;Acc:HGNC:1701]	15	Connector_Hub	R6
CD9	YES	IPA developmental phenotype	ENSG00000010278	CD9 molecule [Source:HGNC Symbol;Acc:HGNC:1709]	15	Peripheral	R2
CD96	YES	IPA developmental phenotype	ENSG00000153283	CD96 molecule [Source:HGNC Symbol;Acc:HGNC:16892]	15	Peripheral	R2
CDAN1	NO	Embryo Lethal genes	ENSG00000140326	codanin 1 [Source:HGNC Symbol;Acc:HGNC:1713]	16	Peripheral	R2
CDC123	NO	Embryo Lethal genes	ENSG00000151465	cell division cycle 123 [Source:HGNC Symbol;Acc:HGNC:16827]	5	Peripheral	R2
CDC14A	NO	Embryo Lethal genes	ENSG00000079335	cell division cycle 14A [Source:HGNC Symbol;Acc:HGNC:1718]	5	Peripheral	R2
CDC14B	NO	IPA developmental phenotype	ENSG00000081377	cell division cycle 14B [Source:HGNC Symbol;Acc:HGNC:1719]	5	Connector	R3
CDC20	NO	Embryo Lethal genes and IPA developmental phenotype	ENSG00000117399	cell division cycle 20 [Source:HGNC Symbol;Acc:HGNC:1723]	5	Connector	R3
CDC25A	YES	IPA developmental phenotype	ENSG00000164045	cell division cycle 25A [Source:HGNC Symbol;Acc:HGNC:1725]	5	Connector	R3
CDC26	NO	Embryo Lethal genes	ENSG00000176386	cell division cycle 26 [Source:HGNC Symbol;Acc:HGNC:17839]	5	Peripheral	R2
CDC34	NO	Embryo Lethal genes	ENSG00000099804	cell division cycle 34, ubiqiutin conjugating enzyme [Source:HGNC Symbol;Acc:HGNC:1734]	11	Peripheral	R2
CDC42	YES	IPA developmental phenotype	ENSG00000070831	cell division cycle 42 [Source:HGNC Symbol;Acc:HGNC:1736]	5	Connector_Hub	R6
CDC45	NO	IPA developmental phenotype	ENSG00000093009	cell division cycle 45 [Source:HGNC Symbol;Acc:HGNC:1739]	16	Peripheral	R2
CDC5L	NO	IPA developmental phenotype	ENSG00000096401	cell division cycle 5 like [Source:HGNC Symbol;Acc:HGNC:1743]	16	Connector_Hub	R6
CDC6	NO	IPA developmental phenotype	ENSG00000094804	cell division cycle 6 [Source:HGNC Symbol;Acc:HGNC:1744]	16	Connector	R3
CDC7	YES	IPA developmental phenotype	ENSG00000097046	cell division cycle 7 [Source:HGNC Symbol;Acc:HGNC:1745]	1	Peripheral	R2
CDCA5	NO	Embryo Lethal genes	ENSG00000146670	cell division cycle associated 5 [Source:HGNC Symbol;Acc:HGNC:14626]	16	Peripheral	R2
CDH1	YES	Embryo Lethal genes and IPA developmental phenotype	ENSG00000039068	cadherin 1 [Source:HGNC Symbol;Acc:HGNC:1748]	5	Connector_Hub	R6
CDH11	NO	IPA developmental phenotype	ENSG00000140937	cadherin 11 [Source:HGNC Symbol;Acc:HGNC:1750]	5	Peripheral	R2
CDH15	NO	IPA developmental phenotype	ENSG00000129910	cadherin 15 [Source:HGNC Symbol;Acc:HGNC:1754]	15	Peripheral	R2
CDH2	YES	IPA developmental phenotype	ENSG00000170558	cadherin 2 [Source:HGNC Symbol;Acc:HGNC:1759]	5	Peripheral	R2
CDH23	NO	IPA developmental phenotype	ENSG00000107736	cadherin related 23 [Source:HGNC Symbol;Acc:HGNC:13733]	5	Peripheral	R2
CDH3	YES	IPA developmental phenotype	ENSG00000062038	cadherin 3 [Source:HGNC Symbol;Acc:HGNC:1762]	5	Peripheral	R2
CDH4	NO	Embryo Lethal genes and IPA developmental phenotype	ENSG00000280641, ENSG00000179242	cadherin 4 [Source:HGNC Symbol;Acc:HGNC:1763]	15	Peripheral	R2
CDH5	YES	IPA developmental phenotype	ENSG00000179776	cadherin 5 [Source:HGNC Symbol;Acc:HGNC:1764]	15	Connector	R3
CDHR1	NO	IPA developmental phenotype	ENSG00000148600	cadherin related family member 1 [Source:HGNC Symbol;Acc:HGNC:14550]	11	Ultra_peripheral	R1
CDIN1	NO	Embryo Lethal genes	ENSG00000186073	CDAN1 interacting nuclease 1 [Source:HGNC Symbol;Acc:HGNC:26929]	16	Peripheral	R2
CDIPT	NO	Embryo Lethal genes	ENSG00000103502	CDP-diacylglycerol--inositol 3-phosphatidyltransferase [Source:HGNC Symbol;Acc:HGNC:1769]	15	Peripheral	R2
CDK1	YES	IPA developmental phenotype	ENSG00000170312	cyclin dependent kinase 1 [Source:HGNC Symbol;Acc:HGNC:1722]	5	Peripheral	R2
CDK11A	YES	IPA developmental phenotype	ENSG00000008128	cyclin dependent kinase 11A [Source:HGNC Symbol;Acc:HGNC:1730]	16	Peripheral	R2
CDK12	YES	IPA developmental phenotype	ENSG00000167258	cyclin dependent kinase 12 [Source:HGNC Symbol;Acc:HGNC:24224]	16	Peripheral	R2
CDK13	YES	Embryo Lethal genes and IPA developmental phenotype	ENSG00000065883	cyclin dependent kinase 13 [Source:HGNC Symbol;Acc:HGNC:1733]	5	Peripheral	R2
CDK16	YES	IPA developmental phenotype	ENSG00000102225	cyclin dependent kinase 16 [Source:HGNC Symbol;Acc:HGNC:8749]	5	Peripheral	R2
CDK19	YES	Embryo Lethal genes	ENSG00000155111	cyclin dependent kinase 19 [Source:HGNC Symbol;Acc:HGNC:19338]	12	Peripheral	R2
CDK2	YES	IPA developmental phenotype	ENSG00000123374	cyclin dependent kinase 2 [Source:HGNC Symbol;Acc:HGNC:1771]	9	Peripheral	R2
CDK20	YES	IPA developmental phenotype	ENSG00000156345	cyclin dependent kinase 20 [Source:HGNC Symbol;Acc:HGNC:21420]	16	Peripheral	R2
CDK4	YES	Embryo Lethal genes and IPA developmental phenotype	ENSG00000135446	cyclin dependent kinase 4 [Source:HGNC Symbol;Acc:HGNC:1773]	5	Peripheral	R2
CDK5	YES	IPA developmental phenotype	ENSG00000164885	cyclin dependent kinase 5 [Source:HGNC Symbol;Acc:HGNC:1774]	5	Connector	R3
CDK5R1	YES	IPA developmental phenotype	ENSG00000176749	cyclin dependent kinase 5 regulatory subunit 1 [Source:HGNC Symbol;Acc:HGNC:1775]	9	Connector	R3
CDK5R2	NO	IPA developmental phenotype	ENSG00000171450	cyclin dependent kinase 5 regulatory subunit 2 [Source:HGNC Symbol;Acc:HGNC:1776]	5	Ultra_peripheral	R1
CDK5RAP2	NO	IPA developmental phenotype	ENSG00000136861	CDK5 regulatory subunit associated protein 2 [Source:HGNC Symbol;Acc:HGNC:18672]	5	Peripheral	R2
CDK5RAP3	NO	Embryo Lethal genes	ENSG00000108465	CDK5 regulatory subunit associated protein 3 [Source:HGNC Symbol;Acc:HGNC:18673]	15	Connector	R3
CDK6	YES	IPA developmental phenotype	ENSG00000105810	cyclin dependent kinase 6 [Source:HGNC Symbol;Acc:HGNC:1777]	5	Connector	R3
CDK8	YES	Embryo Lethal genes	ENSG00000132964	cyclin dependent kinase 8 [Source:HGNC Symbol;Acc:HGNC:1779]	12	Peripheral	R2
CDK9	YES	Embryo Lethal genes	ENSG00000136807	cyclin dependent kinase 9 [Source:HGNC Symbol;Acc:HGNC:1780]	12	Peripheral	R2
CDKL4	YES	Embryo Lethal genes	ENSG00000205111	cyclin dependent kinase like 4 [Source:HGNC Symbol;Acc:HGNC:19287]	5	Peripheral	R2
CDKL5	YES	IPA developmental phenotype	ENSG00000008086	cyclin dependent kinase like 5 [Source:HGNC Symbol;Acc:HGNC:11411]	16	Peripheral	R2
CDKN1A	YES	IPA developmental phenotype	ENSG00000124762	cyclin dependent kinase inhibitor 1A [Source:HGNC Symbol;Acc:HGNC:1784]	9	Connector_Hub	R6
CDKN1B	NO	IPA developmental phenotype	ENSG00000111276	cyclin dependent kinase inhibitor 1B [Source:HGNC Symbol;Acc:HGNC:1785]	5	Connector	R3
CDKN1C	NO	IPA developmental phenotype	ENSG00000273707, ENSG00000129757	cyclin dependent kinase inhibitor 1C [Source:HGNC Symbol;Acc:HGNC:1786]	5	Peripheral	R2
CDKN2A	NO	IPA developmental phenotype	ENSG00000147889	cyclin dependent kinase inhibitor 2A [Source:HGNC Symbol;Acc:HGNC:1787]	5	Peripheral	R2
CDKN2C	NO	IPA developmental phenotype	ENSG00000123080	cyclin dependent kinase inhibitor 2C [Source:HGNC Symbol;Acc:HGNC:1789]	1	Connector	R3
CDO1	NO	IPA developmental phenotype	ENSG00000129596	cysteine dioxygenase type 1 [Source:HGNC Symbol;Acc:HGNC:1795]	5	Connector	R3
CDON	NO	Embryo Lethal genes and IPA developmental phenotype	ENSG00000064309	cell adhesion associated, oncogene regulated [Source:HGNC Symbol;Acc:HGNC:17104]	15	Peripheral	R2
CDS2	NO	Embryo Lethal genes	ENSG00000101290	CDP-diacylglycerol synthase 2 [Source:HGNC Symbol;Acc:HGNC:1801]	15	Peripheral	R2
CDSN	NO	Embryo Lethal genes and IPA developmental phenotype	ENSG00000237123,ENSG00000237165,ENSG00000206460,ENSG00000237114,ENSG00000137197,ENSG00000204539	corneodesmosin [Source:HGNC Symbol;Acc:HGNC:1802]	6	Connector	R3
CDT1	NO	IPA developmental phenotype	ENSG00000167513	chromatin licensing and DNA replication factor 1 [Source:HGNC Symbol;Acc:HGNC:24576]	16	Peripheral	R2
CDX1	NO	IPA developmental phenotype	ENSG00000113722	caudal type homeobox 1 [Source:HGNC Symbol;Acc:HGNC:1805]	16	Peripheral	R2
CDX2	NO	IPA developmental phenotype	ENSG00000165556	caudal type homeobox 2 [Source:HGNC Symbol;Acc:HGNC:1806]	16	Connector	R3
CDX4	NO	IPA developmental phenotype	ENSG00000131264	caudal type homeobox 4 [Source:HGNC Symbol;Acc:HGNC:1808]	1	Ultra_peripheral	R1
CEBPA	NO	IPA developmental phenotype	ENSG00000245848	CCAAT enhancer binding protein alpha [Source:HGNC Symbol;Acc:HGNC:1833]	10	Connector	R3
CEBPB	NO	IPA developmental phenotype	ENSG00000172216	CCAAT enhancer binding protein beta [Source:HGNC Symbol;Acc:HGNC:1834]	10	Connector_Hub	R6
CEBPE	NO	IPA developmental phenotype	ENSG00000092067	CCAAT enhancer binding protein epsilon [Source:HGNC Symbol;Acc:HGNC:1836]	10	Peripheral	R2
CECR2	NO	Embryo Lethal genes and IPA developmental phenotype	ENSG00000099954	CECR2 histone acetyl-lysine reader [Source:HGNC Symbol;Acc:HGNC:1840]	16	Ultra_peripheral	R1
CELF2	NO	IPA developmental phenotype	ENSG00000048740	CUGBP Elav-like family member 2 [Source:HGNC Symbol;Acc:HGNC:2550]	16	Peripheral	R2
CELF4	NO	Embryo Lethal genes	ENSG00000101489	CUGBP Elav-like family member 4 [Source:HGNC Symbol;Acc:HGNC:14015]	1	Connector	R3
CELF6	NO	IPA developmental phenotype	ENSG00000140488	CUGBP Elav-like family member 6 [Source:HGNC Symbol;Acc:HGNC:14059]	1	Ultra_peripheral	R1
CELSR1	YES	IPA developmental phenotype	ENSG00000075275	cadherin EGF LAG seven-pass G-type receptor 1 [Source:HGNC Symbol;Acc:HGNC:1850]	15	Peripheral	R2
CELSR2	YES	IPA developmental phenotype	ENSG00000143126	cadherin EGF LAG seven-pass G-type receptor 2 [Source:HGNC Symbol;Acc:HGNC:3231]	15	Peripheral	R2
CELSR3	YES	IPA developmental phenotype	ENSG00000008300	cadherin EGF LAG seven-pass G-type receptor 3 [Source:HGNC Symbol;Acc:HGNC:3230]	15	Connector	R3
CENPB	NO	IPA developmental phenotype	ENSG00000125817	centromere protein B [Source:HGNC Symbol;Acc:HGNC:1852]	16	Connector	R3
CENPE	NO	IPA developmental phenotype	ENSG00000138778	centromere protein E [Source:HGNC Symbol;Acc:HGNC:1856]	5	Peripheral	R2
CENPF	NO	IPA developmental phenotype	ENSG00000117724	centromere protein F [Source:HGNC Symbol;Acc:HGNC:1857]	5	Peripheral	R2
CENPH	NO	Embryo Lethal genes	ENSG00000153044	centromere protein H [Source:HGNC Symbol;Acc:HGNC:17268]	16	Peripheral	R2
CENPJ	NO	IPA developmental phenotype	ENSG00000151849	centromere protein J [Source:HGNC Symbol;Acc:HGNC:17272]	5	Peripheral	R2
CENPL	NO	Embryo Lethal genes	ENSG00000120334	centromere protein L [Source:HGNC Symbol;Acc:HGNC:17879]	16	Connector	R3
CENPO	NO	Embryo Lethal genes	ENSG00000138092	centromere protein O [Source:HGNC Symbol;Acc:HGNC:28152]	16	Connector	R3
CENPU	NO	IPA developmental phenotype	ENSG00000151725	centromere protein U [Source:HGNC Symbol;Acc:HGNC:21348]	16	Peripheral	R2
CEP104	NO	IPA developmental phenotype	ENSG00000116198	centrosomal protein 104 [Source:HGNC Symbol;Acc:HGNC:24866]	5	Peripheral	R2
CEP120	NO	IPA developmental phenotype	ENSG00000168944	centrosomal protein 120 [Source:HGNC Symbol;Acc:HGNC:26690]	5	Peripheral	R2
CEP135	NO	IPA developmental phenotype	ENSG00000174799	centrosomal protein 135 [Source:HGNC Symbol;Acc:HGNC:29086]	5	Connector_Hub	R6
CEP152	NO	IPA developmental phenotype	ENSG00000103995	centrosomal protein 152 [Source:HGNC Symbol;Acc:HGNC:29298]	5	Peripheral	R2
CEP164	NO	Embryo Lethal genes and IPA developmental phenotype	ENSG00000110274	centrosomal protein 164 [Source:HGNC Symbol;Acc:HGNC:29182]	16	Connector	R3
CEP290	NO	IPA developmental phenotype	ENSG00000198707	centrosomal protein 290 [Source:HGNC Symbol;Acc:HGNC:29021]	5	Peripheral	R2
CEP295NL	NO	Embryo Lethal genes	ENSG00000178404	CEP295 N-terminal like [Source:HGNC Symbol;Acc:HGNC:44659]	16	Ultra_peripheral	R1
CEP41	NO	IPA developmental phenotype	ENSG00000106477	centrosomal protein 41 [Source:HGNC Symbol;Acc:HGNC:12370]	3	Peripheral	R2
CEP55	NO	Embryo Lethal genes and IPA developmental phenotype	ENSG00000138180	centrosomal protein 55 [Source:HGNC Symbol;Acc:HGNC:1161]	1	Peripheral	R2
CEP57	NO	IPA developmental phenotype	ENSG00000166037	centrosomal protein 57 [Source:HGNC Symbol;Acc:HGNC:30794]	1	Peripheral	R2
CEP57L1	NO	Embryo Lethal genes	ENSG00000183137	centrosomal protein 57 like 1 [Source:HGNC Symbol;Acc:HGNC:21561]	1	Peripheral	R2
CEP63	NO	IPA developmental phenotype	ENSG00000182923	centrosomal protein 63 [Source:HGNC Symbol;Acc:HGNC:25815]	5	Peripheral	R2
CEP78	NO	IPA developmental phenotype	ENSG00000148019	centrosomal protein 78 [Source:HGNC Symbol;Acc:HGNC:25740]	5	Peripheral	R2
CEP83	NO	Embryo Lethal genes and IPA developmental phenotype	ENSG00000173588	centrosomal protein 83 [Source:HGNC Symbol;Acc:HGNC:17966]	1	Connector	R3
CERKL	NO	IPA developmental phenotype	ENSG00000188452	ceramide kinase like [Source:HGNC Symbol;Acc:HGNC:21699]	9	Peripheral	R2
CERS1	NO	IPA developmental phenotype	ENSG00000223802	ceramide synthase 1 [Source:HGNC Symbol;Acc:HGNC:14253]	15	Peripheral	R2
CERS3	NO	IPA developmental phenotype	ENSG00000154227	ceramide synthase 3 [Source:HGNC Symbol;Acc:HGNC:23752]	15	Peripheral	R2
CERS5	NO	Embryo Lethal genes	ENSG00000139624	ceramide synthase 5 [Source:HGNC Symbol;Acc:HGNC:23749]	15	Ultra_peripheral	R1
CERT1	NO	Embryo Lethal genes and IPA developmental phenotype	ENSG00000113163	ceramide transporter 1 [Source:HGNC Symbol;Acc:HGNC:2205]	15	Connector	R3
CETP	YES	IPA developmental phenotype	ENSG00000087237	cholesteryl ester transfer protein [Source:HGNC Symbol;Acc:HGNC:1869]	11	Peripheral	R2
CFAP298	NO	IPA developmental phenotype	ENSG00000159079	cilia and flagella associated protein 298 [Source:HGNC Symbol;Acc:HGNC:1301]	6	Peripheral	R2
CFAP410	NO	IPA developmental phenotype	ENSG00000160226	cilia and flagella associated protein 410 [Source:HGNC Symbol;Acc:HGNC:1260]	5	Peripheral	R2
CFAP53	NO	Embryo Lethal genes and IPA developmental phenotype	ENSG00000172361	cilia and flagella associated protein 53 [Source:HGNC Symbol;Acc:HGNC:26530]	1	Ultra_peripheral	R1
CFAP57	NO	IPA developmental phenotype	ENSG00000243710	cilia and flagella associated protein 57 [Source:HGNC Symbol;Acc:HGNC:26485]	12	Peripheral	R2
CFL1	NO	IPA developmental phenotype	ENSG00000172757	cofilin 1 [Source:HGNC Symbol;Acc:HGNC:1874]	9	Peripheral	R2
CFL2	NO	IPA developmental phenotype	ENSG00000165410	cofilin 2 [Source:HGNC Symbol;Acc:HGNC:1875]	9	Peripheral	R2
CFLAR	NO	Embryo Lethal genes and IPA developmental phenotype	ENSG00000003402	CASP8 and FADD like apoptosis regulator [Source:HGNC Symbol;Acc:HGNC:1876]	5	Peripheral	R2
CFTR	YES	IPA developmental phenotype	ENSG00000001626	CF transmembrane conductance regulator [Source:HGNC Symbol;Acc:HGNC:1884]	9	Connector_Hub	R6
CGA	YES	IPA developmental phenotype	ENSG00000135346	glycoprotein hormones, alpha polypeptide [Source:HGNC Symbol;Acc:HGNC:1885]	12	Peripheral	R2
CGN	NO	Embryo Lethal genes	ENSG00000143375	cingulin [Source:HGNC Symbol;Acc:HGNC:17429]	5	Peripheral	R2
CHAF1A	NO	IPA developmental phenotype	ENSG00000167670	chromatin assembly factor 1 subunit A [Source:HGNC Symbol;Acc:HGNC:1910]	16	Peripheral	R2
CHAMP1	NO	IPA developmental phenotype	ENSG00000198824	chromosome alignment maintaining phosphoprotein 1 [Source:HGNC Symbol;Acc:HGNC:20311]	16	Peripheral	R2
CHAT	YES	IPA developmental phenotype	ENSG00000070748	choline O-acetyltransferase [Source:HGNC Symbol;Acc:HGNC:1912]	3	Peripheral	R2
CHD1	NO	Embryo Lethal genes	ENSG00000153922	chromodomain helicase DNA binding protein 1 [Source:HGNC Symbol;Acc:HGNC:1915]	16	Peripheral	R2
CHD1L	NO	IPA developmental phenotype	ENSG00000131778	chromodomain helicase DNA binding protein 1 like [Source:HGNC Symbol;Acc:HGNC:1916]	16	Peripheral	R2
CHD4	NO	Embryo Lethal genes and IPA developmental phenotype	ENSG00000111642	chromodomain helicase DNA binding protein 4 [Source:HGNC Symbol;Acc:HGNC:1919]	16	Peripheral	R2
CHD5	NO	IPA developmental phenotype	ENSG00000116254	chromodomain helicase DNA binding protein 5 [Source:HGNC Symbol;Acc:HGNC:16816]	16	Peripheral	R2
CHD7	NO	IPA developmental phenotype	ENSG00000171316	chromodomain helicase DNA binding protein 7 [Source:HGNC Symbol;Acc:HGNC:20626]	16	Peripheral	R2
CHD8	NO	IPA developmental phenotype	ENSG00000100888	chromodomain helicase DNA binding protein 8 [Source:HGNC Symbol;Acc:HGNC:20153]	16	Peripheral	R2
CHEK1	YES	IPA developmental phenotype	ENSG00000149554	checkpoint kinase 1 [Source:HGNC Symbol;Acc:HGNC:1925]	5	Connector	R3
CHEK2	YES	Embryo Lethal genes	ENSG00000183765	checkpoint kinase 2 [Source:HGNC Symbol;Acc:HGNC:16627]	16	Peripheral	R2
CHGA	YES	IPA developmental phenotype	ENSG00000276781, ENSG00000100604	chromogranin A [Source:HGNC Symbol;Acc:HGNC:1929]	5	Peripheral	R2
CHIC2	NO	Embryo Lethal genes	ENSG00000109220	cysteine rich hydrophobic domain 2 [Source:HGNC Symbol;Acc:HGNC:1935]	1	Peripheral	R2
CHKA	NO	Embryo Lethal genes	ENSG00000110721	choline kinase alpha [Source:HGNC Symbol;Acc:HGNC:1937]	1	Ultra_peripheral	R1
CHKB	NO	IPA developmental phenotype	ENSG00000100288	choline kinase beta [Source:HGNC Symbol;Acc:HGNC:1938]	6	Ultra_peripheral	R1
CHM	NO	IPA developmental phenotype	ENSG00000188419	CHM Rab escort protein [Source:HGNC Symbol;Acc:HGNC:1940]	9	Connector	R3
CHMP1A	NO	IPA developmental phenotype	ENSG00000131165	charged multivesicular body protein 1A [Source:HGNC Symbol;Acc:HGNC:8740]	9	Peripheral	R2
CHMP3	NO	Embryo Lethal genes	ENSG00000115561	charged multivesicular body protein 3 [Source:HGNC Symbol;Acc:HGNC:29865]	9	Connector	R3
CHMP4B	NO	IPA developmental phenotype	ENSG00000101421	charged multivesicular body protein 4B [Source:HGNC Symbol;Acc:HGNC:16171]	9	Connector	R3
CHMP5	NO	IPA developmental phenotype	ENSG00000086065	charged multivesicular body protein 5 [Source:HGNC Symbol;Acc:HGNC:26942]	9	Connector	R3
CHMP6	NO	Embryo Lethal genes	ENSG00000176108	charged multivesicular body protein 6 [Source:HGNC Symbol;Acc:HGNC:25675]	9	Connector	R3
CHN1	NO	Embryo Lethal genes and IPA developmental phenotype	ENSG00000128656	chimerin 1 [Source:HGNC Symbol;Acc:HGNC:1943]	5	Connector	R3
CHP2	NO	Embryo Lethal genes	ENSG00000166869	calcineurin like EF-hand protein 2 [Source:HGNC Symbol;Acc:HGNC:24927]	15	Peripheral	R2
CHPT1	NO	Embryo Lethal genes	ENSG00000111666	choline phosphotransferase 1 [Source:HGNC Symbol;Acc:HGNC:17852]	15	Peripheral	R2
CHRD	YES	IPA developmental phenotype	ENSG00000090539	chordin [Source:HGNC Symbol;Acc:HGNC:1949]	1	Peripheral	R2
CHRDL1	YES	IPA developmental phenotype	ENSG00000101938	chordin like 1 [Source:HGNC Symbol;Acc:HGNC:29861]	6	Connector	R3
CHRM1	YES	IPA developmental phenotype	ENSG00000168539	cholinergic receptor muscarinic 1 [Source:HGNC Symbol;Acc:HGNC:1950]	16	Connector	R3
CHRM2	YES	IPA developmental phenotype	ENSG00000181072	cholinergic receptor muscarinic 2 [Source:HGNC Symbol;Acc:HGNC:1951]	15	Peripheral	R2
CHRM3	YES	IPA developmental phenotype	ENSG00000133019	cholinergic receptor muscarinic 3 [Source:HGNC Symbol;Acc:HGNC:1952]	15	Peripheral	R2
CHRM4	YES	IPA developmental phenotype	ENSG00000180720	cholinergic receptor muscarinic 4 [Source:HGNC Symbol;Acc:HGNC:1953]	15	Peripheral	R2
CHRM5	YES	IPA developmental phenotype	ENSG00000184984	cholinergic receptor muscarinic 5 [Source:HGNC Symbol;Acc:HGNC:1954]	15	Peripheral	R2
CHRNA1	YES	Embryo Lethal genes and IPA developmental phenotype	ENSG00000138435	cholinergic receptor nicotinic alpha 1 subunit [Source:HGNC Symbol;Acc:HGNC:1955]	15	Ultra_peripheral	R1
CHRNA3	YES	IPA developmental phenotype	ENSG00000080644	cholinergic receptor nicotinic alpha 3 subunit [Source:HGNC Symbol;Acc:HGNC:1957]	15	Peripheral	R2
CHRNA4	YES	IPA developmental phenotype	ENSG00000101204	cholinergic receptor nicotinic alpha 4 subunit [Source:HGNC Symbol;Acc:HGNC:1958]	1	Connector	R3
CHRNB2	YES	Embryo Lethal genes and IPA developmental phenotype	ENSG00000160716	cholinergic receptor nicotinic beta 2 subunit [Source:HGNC Symbol;Acc:HGNC:1962]	15	Peripheral	R2
CHRNB4	YES	IPA developmental phenotype	ENSG00000117971	cholinergic receptor nicotinic beta 4 subunit [Source:HGNC Symbol;Acc:HGNC:1964]	3	Peripheral	R2
CHRND	YES	IPA developmental phenotype	ENSG00000135902	cholinergic receptor nicotinic delta subunit [Source:HGNC Symbol;Acc:HGNC:1965]	15	Peripheral	R2
CHRNG	YES	IPA developmental phenotype and Known MIE	ENSG00000196811	cholinergic receptor nicotinic gamma subunit [Source:HGNC Symbol;Acc:HGNC:1967]	1	Peripheral	R2
CHST11	YES	Embryo Lethal genes	ENSG00000171310	carbohydrate sulfotransferase 11 [Source:HGNC Symbol;Acc:HGNC:17422]	15	Peripheral	R2
CHST14	NO	Embryo Lethal genes and IPA developmental phenotype	ENSG00000169105	carbohydrate sulfotransferase 14 [Source:HGNC Symbol;Acc:HGNC:24464]	15	Ultra_peripheral	R1
CHST3	YES	IPA developmental phenotype	ENSG00000122863	carbohydrate sulfotransferase 3 [Source:HGNC Symbol;Acc:HGNC:1971]	15	Peripheral	R2
CHST6	YES	Embryo Lethal genes and IPA developmental phenotype	ENSG00000183196	carbohydrate sulfotransferase 6 [Source:HGNC Symbol;Acc:HGNC:6938]	15	Ultra_peripheral	R1
CHST8	YES	IPA developmental phenotype	ENSG00000124302	carbohydrate sulfotransferase 8 [Source:HGNC Symbol;Acc:HGNC:15993]	15	Peripheral	R2
CHSY1	YES	IPA developmental phenotype	ENSG00000131873	chondroitin sulfate synthase 1 [Source:HGNC Symbol;Acc:HGNC:17198]	15	Peripheral	R2
CHTF18	NO	Embryo Lethal genes and IPA developmental phenotype	ENSG00000127586	chromosome transmission fidelity factor 18 [Source:HGNC Symbol;Acc:HGNC:18435]	16	Peripheral	R2
CHTOP	NO	Embryo Lethal genes	ENSG00000160679	chromatin target of PRMT1 [Source:HGNC Symbol;Acc:HGNC:24511]	16	Peripheral	R2
CHUK	YES	IPA developmental phenotype	ENSG00000213341	component of inhibitor of nuclear factor kappa B kinase complex [Source:HGNC Symbol;Acc:HGNC:1974]	5	Peripheral	R2
CIB1	NO	IPA developmental phenotype	ENSG00000185043	calcium and integrin binding 1 [Source:HGNC Symbol;Acc:HGNC:16920]	1	Connector	R3
CIB2	NO	IPA developmental phenotype	ENSG00000136425	calcium and integrin binding family member 2 [Source:HGNC Symbol;Acc:HGNC:24579]	16	Ultra_peripheral	R1
CIC	NO	IPA developmental phenotype	ENSG00000079432	capicua transcriptional repressor [Source:HGNC Symbol;Acc:HGNC:14214]	5	Peripheral	R2
CINP	NO	Embryo Lethal genes	ENSG00000100865	cyclin dependent kinase 2 interacting protein [Source:HGNC Symbol;Acc:HGNC:23789]	1	Peripheral	R2
CIR1	NO	Embryo Lethal genes	ENSG00000138433	corepressor interacting with RBPJ, CIR1 [Source:HGNC Symbol;Acc:HGNC:24217]	16	Connector	R3
CISD2	NO	IPA developmental phenotype	ENSG00000145354	CDGSH iron sulfur domain 2 [Source:HGNC Symbol;Acc:HGNC:24212]	15	Connector_Hub	R6
CIT	YES	Embryo Lethal genes and IPA developmental phenotype	ENSG00000122966	citron rho-interacting serine/threonine kinase [Source:HGNC Symbol;Acc:HGNC:1985]	9	Peripheral	R2
CITED1	NO	IPA developmental phenotype	ENSG00000125931	Cbp/p300 interacting transactivator with Glu/Asp rich carboxy-terminal domain 1 [Source:HGNC Symbol;Acc:HGNC:1986]	3	Peripheral	R2
CITED2	NO	IPA developmental phenotype	ENSG00000164442	Cbp/p300 interacting transactivator with Glu/Asp rich carboxy-terminal domain 2 [Source:HGNC Symbol;Acc:HGNC:1987]	3	Connector	R3
CKAP2L	NO	IPA developmental phenotype	ENSG00000169607	cytoskeleton associated protein 2 like [Source:HGNC Symbol;Acc:HGNC:26877]	5	Ultra_peripheral	R1
CKAP4	NO	Embryo Lethal genes	ENSG00000136026	cytoskeleton associated protein 4 [Source:HGNC Symbol;Acc:HGNC:16991]	15	Peripheral	R2
CKB	NO	IPA developmental phenotype	ENSG00000166165	creatine kinase B [Source:HGNC Symbol;Acc:HGNC:1991]	9	Peripheral	R2
CKMT1A	NO	IPA developmental phenotype	ENSG00000223572	creatine kinase, mitochondrial 1A [Source:HGNC Symbol;Acc:HGNC:31736]	3	Connector	R3
CLCC1	NO	Embryo Lethal genes	ENSG00000121940	chloride channel CLIC like 1 [Source:HGNC Symbol;Acc:HGNC:29675]	15	Peripheral	R2
CLCF1	YES	Embryo Lethal genes	ENSG00000175505	cardiotrophin like cytokine factor 1 [Source:HGNC Symbol;Acc:HGNC:17412]	16	Peripheral	R2
CLCN3	YES	IPA developmental phenotype	ENSG00000109572	chloride voltage-gated channel 3 [Source:HGNC Symbol;Acc:HGNC:2021]	15	Connector	R3
CLCN4	YES	IPA developmental phenotype	ENSG00000073464	chloride voltage-gated channel 4 [Source:HGNC Symbol;Acc:HGNC:2022]	15	Ultra_peripheral	R1
CLCN5	YES	IPA developmental phenotype	ENSG00000171365	chloride voltage-gated channel 5 [Source:HGNC Symbol;Acc:HGNC:2023]	15	Peripheral	R2
CLCN7	NO	IPA developmental phenotype	ENSG00000103249	chloride voltage-gated channel 7 [Source:HGNC Symbol;Acc:HGNC:2025]	15	Peripheral	R2
CLDN1	NO	Embryo Lethal genes and IPA developmental phenotype	ENSG00000163347	claudin 1 [Source:HGNC Symbol;Acc:HGNC:2032]	15	Peripheral	R2
CLDN14	NO	IPA developmental phenotype	ENSG00000159261	claudin 14 [Source:HGNC Symbol;Acc:HGNC:2035]	15	Peripheral	R2
CLDN7	NO	IPA developmental phenotype	ENSG00000288292, ENSG00000181885	claudin 7 [Source:HGNC Symbol;Acc:HGNC:2049]	15	Peripheral	R2
CLEC3B	YES	IPA developmental phenotype	ENSG00000163815	C-type lectin domain family 3 member B [Source:HGNC Symbol;Acc:HGNC:11891]	5	Peripheral	R2
CLIC2	NO	IPA developmental phenotype	ENSG00000155962	chloride intracellular channel 2 [Source:HGNC Symbol;Acc:HGNC:2063]	9	Ultra_peripheral	R1
CLIC4	NO	IPA developmental phenotype	ENSG00000169504	chloride intracellular channel 4 [Source:HGNC Symbol;Acc:HGNC:13518]	9	Peripheral	R2
CLIC5	NO	IPA developmental phenotype	ENSG00000112782	chloride intracellular channel 5 [Source:HGNC Symbol;Acc:HGNC:13517]	9	Peripheral	R2
CLMP	NO	IPA developmental phenotype	ENSG00000166250	CXADR like membrane protein [Source:HGNC Symbol;Acc:HGNC:24039]	16	Connector	R3
CLP1	NO	IPA developmental phenotype	ENSG00000172409	cleavage factor polyribonucleotide kinase subunit 1 [Source:HGNC Symbol;Acc:HGNC:16999]	1	Peripheral	R2
CLPP	NO	IPA developmental phenotype	ENSG00000125656	caseinolytic mitochondrial matrix peptidase proteolytic subunit [Source:HGNC Symbol;Acc:HGNC:2084]	11	Connector	R3
CLPX	NO	Embryo Lethal genes	ENSG00000166855	caseinolytic mitochondrial matrix peptidase chaperone subunit X [Source:HGNC Symbol;Acc:HGNC:2088]	11	Peripheral	R2
CLRN1	NO	IPA developmental phenotype	ENSG00000163646	clarin 1 [Source:HGNC Symbol;Acc:HGNC:12605]	15	Ultra_peripheral	R1
CLSPN	NO	Embryo Lethal genes	ENSG00000092853	claspin [Source:HGNC Symbol;Acc:HGNC:19715]	16	Peripheral	R2
CLU	YES	IPA developmental phenotype	ENSG00000120885	clusterin [Source:HGNC Symbol;Acc:HGNC:2095]	15	Connector	R3
CLUAP1	NO	Embryo Lethal genes and IPA developmental phenotype	ENSG00000103351	clusterin associated protein 1 [Source:HGNC Symbol;Acc:HGNC:19009]	5	Peripheral	R2
CLUH	NO	IPA developmental phenotype	ENSG00000132361	clustered mitochondria homolog [Source:HGNC Symbol;Acc:HGNC:29094]	11	Connector	R3
CLVS1	NO	Embryo Lethal genes	ENSG00000177182	clavesin 1 [Source:HGNC Symbol;Acc:HGNC:23139]	9	Peripheral	R2
CMIP	NO	Embryo Lethal genes	ENSG00000153815	c-Maf inducing protein [Source:HGNC Symbol;Acc:HGNC:24319]	1	Peripheral	R2
CMPK1	NO	Embryo Lethal genes	ENSG00000162368	cytidine/uridine monophosphate kinase 1 [Source:HGNC Symbol;Acc:HGNC:18170]	9	Peripheral	R2
CMTR2	NO	Embryo Lethal genes	ENSG00000180917	cap methyltransferase 2 [Source:HGNC Symbol;Acc:HGNC:25635]	16	Peripheral	R2
CNBP	NO	Embryo Lethal genes and IPA developmental phenotype	ENSG00000169714	CCHC-type zinc finger nucleic acid binding protein [Source:HGNC Symbol;Acc:HGNC:13164]	16	Peripheral	R2
CNGA3	YES	IPA developmental phenotype	ENSG00000144191	cyclic nucleotide gated channel subunit alpha 3 [Source:HGNC Symbol;Acc:HGNC:2150]	15	Peripheral	R2
CNGB3	YES	IPA developmental phenotype	ENSG00000170289	cyclic nucleotide gated channel subunit beta 3 [Source:HGNC Symbol;Acc:HGNC:2153]	16	Peripheral	R2
CNKSR1	NO	IPA developmental phenotype	ENSG00000142675	connector enhancer of kinase suppressor of Ras 1 [Source:HGNC Symbol;Acc:HGNC:19700]	5	Connector	R3
CNN1	NO	IPA developmental phenotype	ENSG00000130176	calponin 1 [Source:HGNC Symbol;Acc:HGNC:2155]	1	Peripheral	R2
CNN3	NO	IPA developmental phenotype	ENSG00000117519	calponin 3 [Source:HGNC Symbol;Acc:HGNC:2157]	9	Peripheral	R2
CNNM1	NO	IPA developmental phenotype	ENSG00000119946	cyclin and CBS domain divalent metal cation transport mediator 1 [Source:HGNC Symbol;Acc:HGNC:102]	15	Peripheral	R2
CNNM2	NO	Embryo Lethal genes and IPA developmental phenotype	ENSG00000148842	cyclin and CBS domain divalent metal cation transport mediator 2 [Source:HGNC Symbol;Acc:HGNC:103]	15	Ultra_peripheral	R1
CNNM4	NO	IPA developmental phenotype	ENSG00000158158	cyclin and CBS domain divalent metal cation transport mediator 4 [Source:HGNC Symbol;Acc:HGNC:105]	15	Peripheral	R2
CNOT3	NO	IPA developmental phenotype	ENSG00000276082,ENSG00000273943,ENSG00000275979,ENSG00000274941,ENSG00000277114,ENSG00000274176,ENSG00000277615,ENSG00000274616,ENSG00000277600,ENSG00000088038	CCR4-NOT transcription complex subunit 3 [Source:HGNC Symbol;Acc:HGNC:7879]	7	Connector	R3
CNOT4	NO	Embryo Lethal genes	ENSG00000080802	CCR4-NOT transcription complex subunit 4 [Source:HGNC Symbol;Acc:HGNC:7880]	3	Peripheral	R2
CNOT6	NO	Embryo Lethal genes	ENSG00000113300	CCR4-NOT transcription complex subunit 6 [Source:HGNC Symbol;Acc:HGNC:14099]	7	Peripheral	R2
CNOT7	NO	IPA developmental phenotype	ENSG00000198791	CCR4-NOT transcription complex subunit 7 [Source:HGNC Symbol;Acc:HGNC:14101]	7	Peripheral	R2
CNPY3	NO	IPA developmental phenotype	ENSG00000137161	canopy FGF signaling regulator 3 [Source:HGNC Symbol;Acc:HGNC:11968]	15	Peripheral	R2
CNR1	YES	Embryo Lethal genes and IPA developmental phenotype	ENSG00000118432	cannabinoid receptor 1 [Source:HGNC Symbol;Acc:HGNC:2159]	15	Peripheral	R2
CNTF	YES	IPA developmental phenotype	ENSG00000242689	ciliary neurotrophic factor [Source:HGNC Symbol;Acc:HGNC:2169]	1	Connector	R3
CNTFR	YES	Embryo Lethal genes	ENSG00000122756	ciliary neurotrophic factor receptor [Source:HGNC Symbol;Acc:HGNC:2170]	5	Peripheral	R2
CNTN1	YES	IPA developmental phenotype	ENSG00000018236	contactin 1 [Source:HGNC Symbol;Acc:HGNC:2171]	9	Connector	R3
CNTN5	NO	IPA developmental phenotype	ENSG00000149972	contactin 5 [Source:HGNC Symbol;Acc:HGNC:2175]	16	Peripheral	R2
CNTNAP1	NO	IPA developmental phenotype	ENSG00000108797	contactin associated protein 1 [Source:HGNC Symbol;Acc:HGNC:8011]	15	Peripheral	R2
CNTNAP2	NO	IPA developmental phenotype	ENSG00000278728y, ENSG00000174469	contactin associated protein 2 [Source:HGNC Symbol;Acc:HGNC:13830]	9	Connector	R3
CNTRL	NO	IPA developmental phenotype	ENSG00000119397	centriolin [Source:HGNC Symbol;Acc:HGNC:1858]	5	Connector	R3
COA5	NO	Embryo Lethal genes	ENSG00000183513	cytochrome c oxidase assembly factor 5 [Source:HGNC Symbol;Acc:HGNC:33848]	1	Peripheral	R2
COCH	YES	IPA developmental phenotype	ENSG00000100473	cochlin [Source:HGNC Symbol;Acc:HGNC:2180]	15	Peripheral	R2
COG2	NO	Embryo Lethal genes	ENSG00000135775	component of oligomeric golgi complex 2 [Source:HGNC Symbol;Acc:HGNC:6546]	15	Peripheral	R2
COG3	NO	Embryo Lethal genes	ENSG00000136152	component of oligomeric golgi complex 3 [Source:HGNC Symbol;Acc:HGNC:18619]	15	Peripheral	R2
COG6	NO	IPA developmental phenotype	ENSG00000133103	component of oligomeric golgi complex 6 [Source:HGNC Symbol;Acc:HGNC:18621]	1	Peripheral	R2
COG7	NO	Embryo Lethal genes	ENSG00000168434	component of oligomeric golgi complex 7 [Source:HGNC Symbol;Acc:HGNC:18622]	15	Peripheral	R2
COL10A1	YES	IPA developmental phenotype	ENSG00000123500	collagen type X alpha 1 chain [Source:HGNC Symbol;Acc:HGNC:2185]	15	Connector	R3
COL11A1	YES	IPA developmental phenotype	ENSG00000060718	collagen type XI alpha 1 chain [Source:HGNC Symbol;Acc:HGNC:2186]	16	Ultra_peripheral	R1
COL11A2	YES	IPA developmental phenotype	ENSG00000235708,ENSG00000232541,ENSG00000223699,ENSG00000206290,ENSG00000230930,ENSG00000227801,ENSG00000204248	collagen type XI alpha 2 chain [Source:HGNC Symbol;Acc:HGNC:2187]	9	Peripheral	R2
COL12A1	YES	IPA developmental phenotype	ENSG00000111799	collagen type XII alpha 1 chain [Source:HGNC Symbol;Acc:HGNC:2188]	9	Connector	R3
COL13A1	YES	IPA developmental phenotype	ENSG00000197467	collagen type XIII alpha 1 chain [Source:HGNC Symbol;Acc:HGNC:2190]	16	Ultra_peripheral	R1
COL14A1	YES	IPA developmental phenotype	ENSG00000187955	collagen type XIV alpha 1 chain [Source:HGNC Symbol;Acc:HGNC:2191]	15	Peripheral	R2
COL17A1	YES	IPA developmental phenotype	ENSG00000065618	collagen type XVII alpha 1 chain [Source:HGNC Symbol;Acc:HGNC:2194]	1	Peripheral	R2
COL18A1	YES	IPA developmental phenotype	ENSG00000182871	collagen type XVIII alpha 1 chain [Source:HGNC Symbol;Acc:HGNC:2195]	15	Connector	R3
COL1A1	YES	IPA developmental phenotype	ENSG00000108821	collagen type I alpha 1 chain [Source:HGNC Symbol;Acc:HGNC:2197]	11	Connector	R3
COL1A2	YES	IPA developmental phenotype	ENSG00000164692	collagen type I alpha 2 chain [Source:HGNC Symbol;Acc:HGNC:2198]	11	Connector	R3
COL25A1	YES	IPA developmental phenotype	ENSG00000188517	collagen type XXV alpha 1 chain [Source:HGNC Symbol;Acc:HGNC:18603]	3	Connector	R3
COL2A1	YES	IPA developmental phenotype	ENSG00000139219	collagen type II alpha 1 chain [Source:HGNC Symbol;Acc:HGNC:2200]	3	Connector	R3
COL3A1	YES	IPA developmental phenotype	ENSG00000168542	collagen type III alpha 1 chain [Source:HGNC Symbol;Acc:HGNC:2201]	1	Connector	R3
COL4A1	YES	IPA developmental phenotype	ENSG00000187498	collagen type IV alpha 1 chain [Source:HGNC Symbol;Acc:HGNC:2202]	15	Peripheral	R2
COL4A2	YES	IPA developmental phenotype	ENSG00000134871	collagen type IV alpha 2 chain [Source:HGNC Symbol;Acc:HGNC:2203]	15	Peripheral	R2
COL5A1	YES	IPA developmental phenotype	ENSG00000130635	collagen type V alpha 1 chain [Source:HGNC Symbol;Acc:HGNC:2209]	15	Peripheral	R2
COL5A2	YES	IPA developmental phenotype	ENSG00000204262	collagen type V alpha 2 chain [Source:HGNC Symbol;Acc:HGNC:2210]	3	Peripheral	R2
COL6A1	YES	IPA developmental phenotype	ENSG00000142156	collagen type VI alpha 1 chain [Source:HGNC Symbol;Acc:HGNC:2211]	15	Peripheral	R2
COL6A2	YES	IPA developmental phenotype	ENSG00000142173	collagen type VI alpha 2 chain [Source:HGNC Symbol;Acc:HGNC:2212]	15	Peripheral	R2
COL6A3	YES	IPA developmental phenotype	ENSG00000163359	collagen type VI alpha 3 chain [Source:HGNC Symbol;Acc:HGNC:2213]	9	Connector	R3
COL7A1	YES	IPA developmental phenotype	ENSG00000114270	collagen type VII alpha 1 chain [Source:HGNC Symbol;Acc:HGNC:2214]	5	Connector	R3
COL8A2	YES	IPA developmental phenotype	ENSG00000171812	collagen type VIII alpha 2 chain [Source:HGNC Symbol;Acc:HGNC:2216]	15	Peripheral	R2
COL9A1	YES	IPA developmental phenotype	ENSG00000112280	collagen type IX alpha 1 chain [Source:HGNC Symbol;Acc:HGNC:2217]	3	Connector	R3
COL9A2	YES	IPA developmental phenotype	ENSG00000049089	collagen type IX alpha 2 chain [Source:HGNC Symbol;Acc:HGNC:2218]	1	Connector	R3
COL9A3	YES	IPA developmental phenotype	ENSG00000092758	collagen type IX alpha 3 chain [Source:HGNC Symbol;Acc:HGNC:2219]	5	Ultra_peripheral	R1
COLEC10	YES	IPA developmental phenotype	ENSG00000184374	collectin subfamily member 10 [Source:HGNC Symbol;Acc:HGNC:2220]	15	Peripheral	R2
COLEC11	NO	IPA developmental phenotype	ENSG00000118004	collectin subfamily member 11 [Source:HGNC Symbol;Acc:HGNC:17213]	15	Connector	R3
COLEC12	NO	IPA developmental phenotype	ENSG00000158270	collectin subfamily member 12 [Source:HGNC Symbol;Acc:HGNC:16016]	15	Peripheral	R2
COLGALT2	NO	IPA developmental phenotype	ENSG00000198756	collagen beta(1-O)galactosyltransferase 2 [Source:HGNC Symbol;Acc:HGNC:16790]	15	Peripheral	R2
COMMD1	NO	IPA developmental phenotype	ENSG00000173163	copper metabolism domain containing 1 [Source:HGNC Symbol;Acc:HGNC:23024]	10	Connector	R3
COMMD10	NO	Embryo Lethal genes	ENSG00000145781	COMM domain containing 10 [Source:HGNC Symbol;Acc:HGNC:30201]	10	Peripheral	R2
COMMD3-BMI1	NO	Embryo Lethal genes and IPA developmental phenotype	ENSG00000269897	COMMD3-BMI1 readthrough [Source:HGNC Symbol;Acc:HGNC:48326]	1	Connector	R3
COMMD9	NO	Embryo Lethal genes	ENSG00000110442	COMM domain containing 9 [Source:HGNC Symbol;Acc:HGNC:25014]	10	Peripheral	R2
COMP	YES	IPA developmental phenotype	ENSG00000105664	cartilage oligomeric matrix protein [Source:HGNC Symbol;Acc:HGNC:2227]	1	Connector	R3
COPG1	NO	Embryo Lethal genes	ENSG00000181789	COPI coat complex subunit gamma 1 [Source:HGNC Symbol;Acc:HGNC:2236]	15	Peripheral	R2
COPS3	NO	IPA developmental phenotype	ENSG00000141030	COP9 signalosome subunit 3 [Source:HGNC Symbol;Acc:HGNC:2239]	11	Connector	R3
COPS5	NO	IPA developmental phenotype	ENSG00000121022	COP9 signalosome subunit 5 [Source:HGNC Symbol;Acc:HGNC:2240]	11	Connector_Hub	R6
COPS8	NO	IPA developmental phenotype	ENSG00000198612	COP9 signalosome subunit 8 [Source:HGNC Symbol;Acc:HGNC:24335]	11	Peripheral	R2
COQ2	NO	Embryo Lethal genes	ENSG00000173085	coenzyme Q2, polyprenyltransferase [Source:HGNC Symbol;Acc:HGNC:25223]	11	Peripheral	R2
COQ4	NO	Embryo Lethal genes	ENSG00000167113	coenzyme Q4 [Source:HGNC Symbol;Acc:HGNC:19693]	11	Peripheral	R2
COQ5	NO	IPA developmental phenotype	ENSG00000110871	coenzyme Q5, methyltransferase [Source:HGNC Symbol;Acc:HGNC:28722]	11	Peripheral	R2
COQ6	NO	Embryo Lethal genes	ENSG00000119723	coenzyme Q6, monooxygenase [Source:HGNC Symbol;Acc:HGNC:20233]	11	Peripheral	R2
COQ7	NO	IPA developmental phenotype	ENSG00000167186	coenzyme Q7, hydroxylase [Source:HGNC Symbol;Acc:HGNC:2244]	11	Peripheral	R2
COQ8B	NO	Embryo Lethal genes	ENSG00000123815	coenzyme Q8B [Source:HGNC Symbol;Acc:HGNC:19041]	11	Peripheral	R2
CORO7	NO	IPA developmental phenotype	ENSG00000282725, ENSG00000262246	coronin 7 [Source:HGNC Symbol;Acc:HGNC:26161]	11	Peripheral	R2
CORO7-PAM16	NO	IPA developmental phenotype	ENSG00000278760, ENSG00000103426	CORO7-PAM16 readthrough [Source:HGNC Symbol;Acc:HGNC:44424]	11	Ultra_peripheral	R1
COX15	NO	Embryo Lethal genes	ENSG00000014919	cytochrome c oxidase assembly homolog COX15 [Source:HGNC Symbol;Acc:HGNC:2263]	11	Peripheral	R2
COX19	NO	Embryo Lethal genes	ENSG00000240230	cytochrome c oxidase assembly factor COX19 [Source:HGNC Symbol;Acc:HGNC:28074]	11	Ultra_peripheral	R1
COX20	NO	Embryo Lethal genes	ENSG00000203667	cytochrome c oxidase assembly factor COX20 [Source:HGNC Symbol;Acc:HGNC:26970]	15	Peripheral	R2
COX4I1	NO	Embryo Lethal genes	ENSG00000131143	cytochrome c oxidase subunit 4I1 [Source:HGNC Symbol;Acc:HGNC:2265]	11	Connector_Hub	R6
COX5B	NO	Embryo Lethal genes	ENSG00000135940	cytochrome c oxidase subunit 5B [Source:HGNC Symbol;Acc:HGNC:2269]	1	Peripheral	R2
COX7B	NO	IPA developmental phenotype	ENSG00000131174	cytochrome c oxidase subunit 7B [Source:HGNC Symbol;Acc:HGNC:2291]	11	Peripheral	R2
COX7C	NO	Embryo Lethal genes	ENSG00000127184	cytochrome c oxidase subunit 7C [Source:HGNC Symbol;Acc:HGNC:2292]	11	Peripheral	R2
CP	YES	IPA developmental phenotype	ENSG00000047457	ceruloplasmin [Source:HGNC Symbol;Acc:HGNC:2295]	16	Peripheral	R2
CPAMD8	YES	IPA developmental phenotype	ENSG00000160111	C3 and PZP like alpha-2-macroglobulin domain containing 8 [Source:HGNC Symbol;Acc:HGNC:23228]	16	Ultra_peripheral	R1
CPB1	YES	Embryo Lethal genes	ENSG00000153002	carboxypeptidase B1 [Source:HGNC Symbol;Acc:HGNC:2299]	3	Ultra_peripheral	R1
CPE	YES	IPA developmental phenotype	ENSG00000109472	carboxypeptidase E [Source:HGNC Symbol;Acc:HGNC:2303]	15	Peripheral	R2
CPEB1	NO	IPA developmental phenotype	ENSG00000277445, ENSG00000214575	cytoplasmic polyadenylation element binding protein 1 [Source:HGNC Symbol;Acc:HGNC:21744]	5	Connector	R3
CPLANE1	NO	Embryo Lethal genes and IPA developmental phenotype	ENSG00000197603	ciliogenesis and planar polarity effector 1 [Source:HGNC Symbol;Acc:HGNC:25801]	5	Connector	R3
CPN1	YES	Embryo Lethal genes	ENSG00000120054	carboxypeptidase N subunit 1 [Source:HGNC Symbol;Acc:HGNC:2312]	5	Connector	R3
CPSF3	NO	Embryo Lethal genes	ENSG00000119203	cleavage and polyadenylation specific factor 3 [Source:HGNC Symbol;Acc:HGNC:2326]	16	Peripheral	R2
CPT1B	YES	IPA developmental phenotype	ENSG00000205560	carnitine palmitoyltransferase 1B [Source:HGNC Symbol;Acc:HGNC:2329]	3	Peripheral	R2
CPT2	YES	Embryo Lethal genes	ENSG00000157184	carnitine palmitoyltransferase 2 [Source:HGNC Symbol;Acc:HGNC:2330]	11	Peripheral	R2
CR1L	YES	Embryo Lethal genes and IPA developmental phenotype	ENSG00000197721	complement C3b/C4b receptor 1 like [Source:HGNC Symbol;Acc:HGNC:2335]	5	Ultra_peripheral	R1
CRABP1	NO	IPA developmental phenotype	ENSG00000166426	cellular retinoic acid binding protein 1 [Source:HGNC Symbol;Acc:HGNC:2338]	9	Peripheral	R2
CRABP2	NO	IPA developmental phenotype	ENSG00000143320	cellular retinoic acid binding protein 2 [Source:HGNC Symbol;Acc:HGNC:2339]	6	Peripheral	R2
CRADD	NO	IPA developmental phenotype	ENSG00000169372	CASP2 and RIPK1 domain containing adaptor with death domain [Source:HGNC Symbol;Acc:HGNC:2340]	1	Connector	R3
CRB1	YES	IPA developmental phenotype	ENSG00000134376	crumbs cell polarity complex component 1 [Source:HGNC Symbol;Acc:HGNC:2343]	5	Connector	R3
CRB2	YES	Embryo Lethal genes and IPA developmental phenotype	ENSG00000148204	crumbs cell polarity complex component 2 [Source:HGNC Symbol;Acc:HGNC:18688]	16	Ultra_peripheral	R1
CRB3	NO	IPA developmental phenotype	ENSG00000130545	crumbs cell polarity complex component 3 [Source:HGNC Symbol;Acc:HGNC:20237]	15	Peripheral	R2
CRBN	NO	IPA developmental phenotype and Known MIE	ENSG00000113851	cereblon [Source:HGNC Symbol;Acc:HGNC:30185]	11	Connector	R3
CREB3L1	NO	IPA developmental phenotype	ENSG00000157613	cAMP responsive element binding protein 3 like 1 [Source:HGNC Symbol;Acc:HGNC:18856]	15	Connector_Hub	R6
CREB3L2	NO	IPA developmental phenotype	ENSG00000182158	cAMP responsive element binding protein 3 like 2 [Source:HGNC Symbol;Acc:HGNC:23720]	5	Connector	R3
CREBBP	YES	IPA developmental phenotype	ENSG00000005339	CREB binding protein [Source:HGNC Symbol;Acc:HGNC:2348]	5	Connector	R3
CRELD1	NO	IPA developmental phenotype	ENSG00000163703	cysteine rich with EGF like domains 1 [Source:HGNC Symbol;Acc:HGNC:14630]	15	Connector	R3
CRH	YES	IPA developmental phenotype	ENSG00000147571	corticotropin releasing hormone [Source:HGNC Symbol;Acc:HGNC:2355]	1	Peripheral	R2
CRHBP	YES	IPA developmental phenotype	ENSG00000145708	corticotropin releasing hormone binding protein [Source:HGNC Symbol;Acc:HGNC:2356]	5	Connector	R3
CRHR1	YES	IPA developmental phenotype	ENSG00000276191, ENSG00000120088	corticotropin releasing hormone receptor 1 [Source:HGNC Symbol;Acc:HGNC:2357]	9	Connector	R3
CRHR2	YES	IPA developmental phenotype	ENSG00000106113	corticotropin releasing hormone receptor 2 [Source:HGNC Symbol;Acc:HGNC:2358]	1	Peripheral	R2
CRIM1	YES	Embryo Lethal genes and IPA developmental phenotype	ENSG00000277354,ENSG00000150938	cysteine rich transmembrane BMP regulator 1 [Source:HGNC Symbol;Acc:HGNC:2359]	12	Peripheral	R2
CRIPT	NO	Embryo Lethal genes and IPA developmental phenotype	ENSG00000119878	CXXC repeat containing interactor of PDZ3 domain [Source:HGNC Symbol;Acc:HGNC:14312]	5	Connector	R3
CRISPLD2	YES	Embryo Lethal genes	ENSG00000103196	cysteine rich secretory protein LCCL domain containing 2 [Source:HGNC Symbol;Acc:HGNC:25248]	5	Ultra_peripheral	R1
CRK	NO	IPA developmental phenotype	ENSG00000167193	CRK proto-oncogene, adaptor protein [Source:HGNC Symbol;Acc:HGNC:2362]	5	Connector_Hub	R6
CRKL	NO	IPA developmental phenotype	ENSG00000099942	CRK like proto-oncogene, adaptor protein [Source:HGNC Symbol;Acc:HGNC:2363]	5	Connector_Hub	R6
CRLS1	NO	Embryo Lethal genes	ENSG00000088766	cardiolipin synthase 1 [Source:HGNC Symbol;Acc:HGNC:16148]	15	Ultra_peripheral	R1
CRPPA	NO	IPA developmental phenotype	ENSG00000214960	CDP-L-ribitol pyrophosphorylase A [Source:HGNC Symbol;Acc:HGNC:37276]	5	Ultra_peripheral	R1
CRTAP	YES	IPA developmental phenotype	ENSG00000170275	cartilage associated protein [Source:HGNC Symbol;Acc:HGNC:2379]	16	Connector	R3
CRTC3	NO	Embryo Lethal genes	ENSG00000140577	CREB regulated transcription coactivator 3 [Source:HGNC Symbol;Acc:HGNC:26148]	5	Connector	R3
CRX	NO	IPA developmental phenotype	ENSG00000105392	cone-rod homeobox [Source:HGNC Symbol;Acc:HGNC:2383]	1	Peripheral	R2
CRYAA	NO	IPA developmental phenotype	ENSG00000160202	crystallin alpha A [Source:HGNC Symbol;Acc:HGNC:2388]	1	Peripheral	R2
CRYAA2	NO	IPA developmental phenotype	ENSG00000276076	crystallin alpha A2 [Source:HGNC Symbol;Acc:HGNC:51901]	3	Peripheral	R2
CRYAB	NO	IPA developmental phenotype	ENSG00000109846	crystallin alpha B [Source:HGNC Symbol;Acc:HGNC:2389]	1	Connector	R3
CRYBA1	NO	IPA developmental phenotype	ENSG00000108255	crystallin beta A1 [Source:HGNC Symbol;Acc:HGNC:2394]	1	Peripheral	R2
CRYBA2	NO	IPA developmental phenotype	ENSG00000163499	crystallin beta A2 [Source:HGNC Symbol;Acc:HGNC:2395]	1	Peripheral	R2
CRYBA4	NO	IPA developmental phenotype	ENSG00000196431	crystallin beta A4 [Source:HGNC Symbol;Acc:HGNC:2396]	1	Connector	R3
CRYBB1	NO	IPA developmental phenotype	ENSG00000100122	crystallin beta B1 [Source:HGNC Symbol;Acc:HGNC:2397]	1	Peripheral	R2
CRYBB2	NO	IPA developmental phenotype	ENSG00000244752	crystallin beta B2 [Source:HGNC Symbol;Acc:HGNC:2398]	1	Peripheral	R2
CRYBB3	NO	IPA developmental phenotype	ENSG00000100053	crystallin beta B3 [Source:HGNC Symbol;Acc:HGNC:2400]	3	Peripheral	R2
CRYBG1	NO	Embryo Lethal genes	ENSG00000112297	crystallin beta-gamma domain containing 1 [Source:HGNC Symbol;Acc:HGNC:356]	6	Connector	R3
CRYGC	NO	IPA developmental phenotype	ENSG00000285011, ENSG00000163254	crystallin gamma C [Source:HGNC Symbol;Acc:HGNC:2410]	1	Peripheral	R2
CRYGS	NO	Embryo Lethal genes	ENSG00000213139	crystallin gamma S [Source:HGNC Symbol;Acc:HGNC:2417]	9	Peripheral	R2
CRYM	NO	Embryo Lethal genes	ENSG00000103316	crystallin mu [Source:HGNC Symbol;Acc:HGNC:2418]	3	Peripheral	R2
CS	NO	Embryo Lethal genes	ENSG00000062485	citrate synthase [Source:HGNC Symbol;Acc:HGNC:2422]	9	Peripheral	R2
CSE1L	NO	IPA developmental phenotype	ENSG00000124207	chromosome segregation 1 like [Source:HGNC Symbol;Acc:HGNC:2431]	15	Peripheral	R2
CSF1	YES	IPA developmental phenotype	ENSG00000184371	colony stimulating factor 1 [Source:HGNC Symbol;Acc:HGNC:2432]	1	Peripheral	R2
CSF1R	YES	IPA developmental phenotype	ENSG00000182578	colony stimulating factor 1 receptor [Source:HGNC Symbol;Acc:HGNC:2433]	5	Peripheral	R2
CSF2	YES	IPA developmental phenotype	ENSG00000164400	colony stimulating factor 2 [Source:HGNC Symbol;Acc:HGNC:2434]	10	Peripheral	R2
CSF3	YES	IPA developmental phenotype	ENSG00000108342	colony stimulating factor 3 [Source:HGNC Symbol;Acc:HGNC:2438]	1	Peripheral	R2
CSF3R	YES	Embryo Lethal genes and IPA developmental phenotype	ENSG00000119535	colony stimulating factor 3 receptor [Source:HGNC Symbol;Acc:HGNC:2439]	10	Peripheral	R2
CSGALNACT1	NO	IPA developmental phenotype	ENSG00000147408	chondroitin sulfate N-acetylgalactosaminyltransferase 1 [Source:HGNC Symbol;Acc:HGNC:24290]	15	Peripheral	R2
CSGALNACT2	NO	IPA developmental phenotype	ENSG00000169826	chondroitin sulfate N-acetylgalactosaminyltransferase 2 [Source:HGNC Symbol;Acc:HGNC:24292]	15	Peripheral	R2
CSHL1	YES	IPA developmental phenotype	ENSG00000204414	chorionic somatomammotropin hormone like 1 [Source:HGNC Symbol;Acc:HGNC:2442]	9	Ultra_peripheral	R1
CSK	YES	Embryo Lethal genes and IPA developmental phenotype	ENSG00000103653	C-terminal Src kinase [Source:HGNC Symbol;Acc:HGNC:2444]	5	Connector	R3
CSNK1E	YES	IPA developmental phenotype	ENSG00000213923	casein kinase 1 epsilon [Source:HGNC Symbol;Acc:HGNC:2453]	5	Connector	R3
CSNK2A1	YES	IPA developmental phenotype	ENSG00000101266	casein kinase 2 alpha 1 [Source:HGNC Symbol;Acc:HGNC:2457]	16	Connector_Hub	R6
CSNK2B	NO	IPA developmental phenotype	ENSG00000230700,ENSG00000232960,ENSG00000206406,ENSG00000224774,ENSG00000224398,ENSG00000228875,ENSG00000204435	casein kinase 2 beta [Source:HGNC Symbol;Acc:HGNC:2460]	16	Connector	R3
CSPP1	NO	IPA developmental phenotype	ENSG00000104218	centrosome and spindle pole associated protein 1 [Source:HGNC Symbol;Acc:HGNC:26193]	5	Peripheral	R2
CSRP2	NO	IPA developmental phenotype	ENSG00000175183	cysteine and glycine rich protein 2 [Source:HGNC Symbol;Acc:HGNC:2470]	9	Peripheral	R2
CSRP3	NO	IPA developmental phenotype	ENSG00000129170	cysteine and glycine rich protein 3 [Source:HGNC Symbol;Acc:HGNC:2472]	9	Peripheral	R2
CSTA	NO	IPA developmental phenotype	ENSG00000121552	cystatin A [Source:HGNC Symbol;Acc:HGNC:2481]	3	Peripheral	R2
CSTB	NO	IPA developmental phenotype	ENSG00000160213	cystatin B [Source:HGNC Symbol;Acc:HGNC:2482]	9	Peripheral	R2
CSTF2T	NO	IPA developmental phenotype	ENSG00000177613	cleavage stimulation factor subunit 2 tau variant [Source:HGNC Symbol;Acc:HGNC:17086]	1	Peripheral	R2
CTBS	YES	Embryo Lethal genes	ENSG00000117151	chitobiase [Source:HGNC Symbol;Acc:HGNC:2496]	15	Peripheral	R2
CTC1	NO	Embryo Lethal genes and IPA developmental phenotype	ENSG00000178971	CST telomere replication complex component 1 [Source:HGNC Symbol;Acc:HGNC:26169]	3	Connector	R3
CTCF	NO	IPA developmental phenotype	ENSG00000102974	CCCTC-binding factor [Source:HGNC Symbol;Acc:HGNC:13723]	16	Peripheral	R2
CTDNEP1	NO	IPA developmental phenotype	ENSG00000288307, ENSG00000175826	CTD nuclear envelope phosphatase 1 [Source:HGNC Symbol;Acc:HGNC:19085]	15	Peripheral	R2
CTDP1	NO	IPA developmental phenotype	ENSG00000282752, ENSG00000060069	CTD phosphatase subunit 1 [Source:HGNC Symbol;Acc:HGNC:2498]	12	Peripheral	R2
CTDSPL2	NO	Embryo Lethal genes	ENSG00000137770	CTD small phosphatase like 2 [Source:HGNC Symbol;Acc:HGNC:26936]	5	Peripheral	R2
CTHRC1	YES	IPA developmental phenotype	ENSG00000164932	collagen triple helix repeat containing 1 [Source:HGNC Symbol;Acc:HGNC:18831]	1	Connector	R3
CTLA4	YES	IPA developmental phenotype	ENSG00000163599	cytotoxic T-lymphocyte associated protein 4 [Source:HGNC Symbol;Acc:HGNC:2505]	15	Peripheral	R2
CTNNA1	NO	IPA developmental phenotype	ENSG00000044115	catenin alpha 1 [Source:HGNC Symbol;Acc:HGNC:2509]	5	Connector	R3
CTNNB1	YES	IPA developmental phenotype	ENSG00000168036	catenin beta 1 [Source:HGNC Symbol;Acc:HGNC:2514]	5	Connector_Hub	R6
CTNNBIP1	NO	Embryo Lethal genes and IPA developmental phenotype	ENSG00000178585	catenin beta interacting protein 1 [Source:HGNC Symbol;Acc:HGNC:16913]	1	Connector	R3
CTNND1	NO	IPA developmental phenotype	ENSG00000198561	catenin delta 1 [Source:HGNC Symbol;Acc:HGNC:2515]	5	Connector	R3
CTR9	NO	Embryo Lethal genes	ENSG00000198730	CTR9 homolog, Paf1/RNA polymerase II complex component [Source:HGNC Symbol;Acc:HGNC:16850]	12	Connector	R3
CTSA	YES	IPA developmental phenotype	ENSG00000064601	cathepsin A [Source:HGNC Symbol;Acc:HGNC:9251]	11	Connector	R3
CTSB	YES	IPA developmental phenotype	ENSG00000164733	cathepsin B [Source:HGNC Symbol;Acc:HGNC:2527]	5	Connector	R3
CTSD	YES	Embryo Lethal genes and IPA developmental phenotype	ENSG00000117984	cathepsin D [Source:HGNC Symbol;Acc:HGNC:2529]	3	Connector	R3
CTSF	YES	IPA developmental phenotype	ENSG00000174080	cathepsin F [Source:HGNC Symbol;Acc:HGNC:2531]	15	Peripheral	R2
CTSK	YES	IPA developmental phenotype	ENSG00000143387	cathepsin K [Source:HGNC Symbol;Acc:HGNC:2536]	16	Peripheral	R2
CTSS	YES	IPA developmental phenotype	ENSG00000163131	cathepsin S [Source:HGNC Symbol;Acc:HGNC:2545]	15	Peripheral	R2
CTSV	YES	IPA developmental phenotype	ENSG00000136943	cathepsin V [Source:HGNC Symbol;Acc:HGNC:2538]	6	Peripheral	R2
CTU2	NO	Embryo Lethal genes	ENSG00000174177	cytosolic thiouridylase subunit 2 [Source:HGNC Symbol;Acc:HGNC:28005]	5	Connector	R3
CUBN	NO	Embryo Lethal genes	ENSG00000107611	cubilin [Source:HGNC Symbol;Acc:HGNC:2548]	9	Connector	R3
CUL1	NO	IPA developmental phenotype	ENSG00000055130	cullin 1 [Source:HGNC Symbol;Acc:HGNC:2551]	11	Connector_Hub	R6
CUL3	NO	IPA developmental phenotype	ENSG00000036257	cullin 3 [Source:HGNC Symbol;Acc:HGNC:2553]	11	Connector_Hub	R6
CUL4A	NO	IPA developmental phenotype	ENSG00000139842	cullin 4A [Source:HGNC Symbol;Acc:HGNC:2554]	11	Connector_Hub	R6
CUL4B	NO	IPA developmental phenotype	ENSG00000158290	cullin 4B [Source:HGNC Symbol;Acc:HGNC:2555]	11	Connector_Hub	R6
CUL7	NO	IPA developmental phenotype	ENSG00000044090	cullin 7 [Source:HGNC Symbol;Acc:HGNC:21024]	5	Connector	R3
CUX1	NO	IPA developmental phenotype	ENSG00000257923	cut like homeobox 1 [Source:HGNC Symbol;Acc:HGNC:2557]	16	Connector	R3
CWC27	NO	Embryo Lethal genes and IPA developmental phenotype	ENSG00000153015	CWC27 spliceosome associated cyclophilin [Source:HGNC Symbol;Acc:HGNC:10664]	16	Peripheral	R2
CX3CR1	YES	IPA developmental phenotype	ENSG00000168329	C-X3-C motif chemokine receptor 1 [Source:HGNC Symbol;Acc:HGNC:2558]	15	Peripheral	R2
CXADR	YES	IPA developmental phenotype	ENSG00000154639	CXADR Ig-like cell adhesion molecule [Source:HGNC Symbol;Acc:HGNC:2559]	15	Peripheral	R2
CXCL12	YES	Embryo Lethal genes and IPA developmental phenotype	ENSG00000107562	C-X-C motif chemokine ligand 12 [Source:HGNC Symbol;Acc:HGNC:10672]	10	Peripheral	R2
CXCL13	YES	IPA developmental phenotype	ENSG00000156234	C-X-C motif chemokine ligand 13 [Source:HGNC Symbol;Acc:HGNC:10639]	10	Peripheral	R2
CXCL14	YES	IPA developmental phenotype	ENSG00000145824	C-X-C motif chemokine ligand 14 [Source:HGNC Symbol;Acc:HGNC:10640]	10	Peripheral	R2
CXCL3	YES	IPA developmental phenotype	ENSG00000163734	C-X-C motif chemokine ligand 3 [Source:HGNC Symbol;Acc:HGNC:4604]	10	Peripheral	R2
CXCL6	YES	IPA developmental phenotype	ENSG00000124875	C-X-C motif chemokine ligand 6 [Source:HGNC Symbol;Acc:HGNC:10643]	10	Peripheral	R2
CXCL8	NO	IPA developmental phenotype	ENSG00000169429	C-X-C motif chemokine ligand 8 [Source:HGNC Symbol;Acc:HGNC:6025]	10	Peripheral	R2
CXCR2	YES	IPA developmental phenotype	ENSG00000180871	C-X-C motif chemokine receptor 2 [Source:HGNC Symbol;Acc:HGNC:6027]	15	Connector	R3
CXCR4	YES	IPA developmental phenotype	ENSG00000121966	C-X-C motif chemokine receptor 4 [Source:HGNC Symbol;Acc:HGNC:2561]	15	Peripheral	R2
CXCR5	YES	IPA developmental phenotype	ENSG00000160683	C-X-C motif chemokine receptor 5 [Source:HGNC Symbol;Acc:HGNC:1060]	9	Peripheral	R2
CXXC1	NO	IPA developmental phenotype	ENSG00000154832	CXXC finger protein 1 [Source:HGNC Symbol;Acc:HGNC:24343]	16	Peripheral	R2
CXXC5	NO	IPA developmental phenotype	ENSG00000171604	CXXC finger protein 5 [Source:HGNC Symbol;Acc:HGNC:26943]	16	Peripheral	R2
CYB561	NO	IPA developmental phenotype	ENSG00000008283	cytochrome b561 [Source:HGNC Symbol;Acc:HGNC:2571]	15	Peripheral	R2
CYB5R3	YES	Embryo Lethal genes	ENSG00000100243	cytochrome b5 reductase 3 [Source:HGNC Symbol;Acc:HGNC:2873]	15	Peripheral	R2
CYCS	NO	IPA developmental phenotype	ENSG00000172115	cytochrome c, somatic [Source:HGNC Symbol;Acc:HGNC:19986]	3	Connector	R3
CYFIP2	NO	Embryo Lethal genes	ENSG00000055163	cytoplasmic FMR1 interacting protein 2 [Source:HGNC Symbol;Acc:HGNC:13760]	5	Connector	R3
CYGB	NO	IPA developmental phenotype	ENSG00000161544	cytoglobin [Source:HGNC Symbol;Acc:HGNC:16505]	9	Connector	R3
CYLD	NO	IPA developmental phenotype	ENSG00000083799	CYLD lysine 63 deubiquitinase [Source:HGNC Symbol;Acc:HGNC:2584]	5	Connector	R3
CYP11A1	YES	Embryo Lethal genes and IPA developmental phenotype	ENSG00000288362,ENSG00000140459	cytochrome P450 family 11 subfamily A member 1 [Source:HGNC Symbol;Acc:HGNC:2590]	5	Ultra_peripheral	R1
CYP17A1	YES	IPA developmental phenotype and Known MIE	ENSG00000148795	cytochrome P450 family 17 subfamily A member 1 [Source:HGNC Symbol;Acc:HGNC:2593]	5	Peripheral	R2
CYP19A1	YES	IPA developmental phenotype and Known MIE	ENSG00000137869	cytochrome P450 family 19 subfamily A member 1 [Source:HGNC Symbol;Acc:HGNC:2594]	15	Peripheral	R2
CYP1A1	YES	IPA developmental phenotype	ENSG00000140465	cytochrome P450 family 1 subfamily A member 1 [Source:HGNC Symbol;Acc:HGNC:2595]	16	Peripheral	R2
CYP1A2	YES	IPA developmental phenotype	ENSG00000140505	cytochrome P450 family 1 subfamily A member 2 [Source:HGNC Symbol;Acc:HGNC:2596]	15	Peripheral	R2
CYP1B1	YES	IPA developmental phenotype	ENSG00000138061	cytochrome P450 family 1 subfamily B member 1 [Source:HGNC Symbol;Acc:HGNC:2597]	11	Connector	R3
CYP21A2	YES	IPA developmental phenotype	ENSG00000232414,ENSG00000198457,ENSG00000233151,ENSG00000235134,ENSG00000206338,ENSG00000231852	cytochrome P450 family 21 subfamily A member 2 [Source:HGNC Symbol;Acc:HGNC:2600]	1	Peripheral	R2
CYP26B1	YES	IPA developmental phenotype and Known MIE	ENSG00000003137	cytochrome P450 family 26 subfamily B member 1 [Source:HGNC Symbol;Acc:HGNC:20581]	3	Ultra_peripheral	R1
CYP2C8	YES	IPA developmental phenotype	ENSG00000138115	cytochrome P450 family 2 subfamily C member 8 [Source:HGNC Symbol;Acc:HGNC:2622]	11	Connector	R3
CYP2U1	YES	Embryo Lethal genes	ENSG00000155016	cytochrome P450 family 2 subfamily U member 1 [Source:HGNC Symbol;Acc:HGNC:20582]	16	Ultra_peripheral	R1
CYP3A5	YES	Embryo Lethal genes	ENSG00000106258	cytochrome P450 family 3 subfamily A member 5 [Source:HGNC Symbol;Acc:HGNC:2638]	6	Peripheral	R2
CYP4F22	YES	IPA developmental phenotype	ENSG00000171954	cytochrome P450 family 4 subfamily F member 22 [Source:HGNC Symbol;Acc:HGNC:26820]	15	Ultra_peripheral	R1
CYP4V2	YES	IPA developmental phenotype	ENSG00000145476	cytochrome P450 family 4 subfamily V member 2 [Source:HGNC Symbol;Acc:HGNC:23198]	16	Peripheral	R2
CYP51A1	YES	IPA developmental phenotype and Known MIE	ENSG00000001630	cytochrome P450 family 51 subfamily A member 1 [Source:HGNC Symbol;Acc:HGNC:2649]	15	Connector	R3
CYP7A1	YES	IPA developmental phenotype	ENSG00000167910	cytochrome P450 family 7 subfamily A member 1 [Source:HGNC Symbol;Acc:HGNC:2651]	10	Peripheral	R2
CYRIB	NO	Embryo Lethal genes	ENSG00000153310	CYFIP related Rac1 interactor B [Source:HGNC Symbol;Acc:HGNC:25216]	3	Connector	R3
CYTIP	NO	IPA developmental phenotype	ENSG00000115165	cytohesin 1 interacting protein [Source:HGNC Symbol;Acc:HGNC:9506]	1	Connector	R3
DAAM1	NO	Embryo Lethal genes	ENSG00000100592	dishevelled associated activator of morphogenesis 1 [Source:HGNC Symbol;Acc:HGNC:18142]	9	Connector	R3
DAB1	NO	IPA developmental phenotype	ENSG00000173406	DAB adaptor protein 1 [Source:HGNC Symbol;Acc:HGNC:2661]	1	Peripheral	R2
DAB2	NO	IPA developmental phenotype	ENSG00000153071	DAB adaptor protein 2 [Source:HGNC Symbol;Acc:HGNC:2662]	9	Peripheral	R2
DACH1	NO	Embryo Lethal genes	ENSG00000276644	dachshund family transcription factor 1 [Source:HGNC Symbol;Acc:HGNC:2663]	1	Connector	R3
DACT1	NO	IPA developmental phenotype	ENSG00000165617	dishevelled binding antagonist of beta catenin 1 [Source:HGNC Symbol;Acc:HGNC:17748]	5	Connector	R3
DACT3	NO	IPA developmental phenotype	ENSG00000197380	dishevelled binding antagonist of beta catenin 3 [Source:HGNC Symbol;Acc:HGNC:30745]	5	Peripheral	R2
DAD1	NO	IPA developmental phenotype	ENSG00000129562	defender against cell death 1 [Source:HGNC Symbol;Acc:HGNC:2664]	15	Peripheral	R2
DAG1	YES	IPA developmental phenotype	ENSG00000173402	dystroglycan 1 [Source:HGNC Symbol;Acc:HGNC:2666]	15	Connector	R3
DARS2	NO	Embryo Lethal genes	ENSG00000117593	aspartyl-tRNA synthetase 2, mitochondrial [Source:HGNC Symbol;Acc:HGNC:25538]	11	Peripheral	R2
DAW1	NO	IPA developmental phenotype	ENSG00000123977	dynein assembly factor with WD repeats 1 [Source:HGNC Symbol;Acc:HGNC:26383]	16	Peripheral	R2
DAXX	NO	IPA developmental phenotype	ENSG00000231617,ENSG00000229396,ENSG00000206206,ENSG00000206279,ENSG00000227046,ENSG00000204209	death domain associated protein [Source:HGNC Symbol;Acc:HGNC:2681]	16	Connector	R3
DAZAP1	NO	IPA developmental phenotype	ENSG00000071626	DAZ associated protein 1 [Source:HGNC Symbol;Acc:HGNC:2683]	11	Peripheral	R2
DBF4	YES	Embryo Lethal genes	ENSG00000006634	DBF4 zinc finger [Source:HGNC Symbol;Acc:HGNC:17364]	11	Connector	R3
DBH	YES	IPA developmental phenotype	ENSG00000123454	dopamine beta-hydroxylase [Source:HGNC Symbol;Acc:HGNC:2689]	3	Peripheral	R2
DBI	NO	IPA developmental phenotype	ENSG00000155368	diazepam binding inhibitor, acyl-CoA binding protein [Source:HGNC Symbol;Acc:HGNC:2690]	5	Connector	R3
DBN1	NO	Embryo Lethal genes	ENSG00000113758	drebrin 1 [Source:HGNC Symbol;Acc:HGNC:2695]	9	Peripheral	R2
DBP	NO	IPA developmental phenotype	ENSG00000105516	D-box binding PAR bZIP transcription factor [Source:HGNC Symbol;Acc:HGNC:2697]	10	Ultra_peripheral	R1
DBR1	NO	Embryo Lethal genes	ENSG00000138231	debranching RNA lariats 1 [Source:HGNC Symbol;Acc:HGNC:15594]	5	Peripheral	R2
DCAF10	NO	Embryo Lethal genes	ENSG00000122741	DDB1 and CUL4 associated factor 10 [Source:HGNC Symbol;Acc:HGNC:23686]	5	Peripheral	R2
DCAF17	NO	IPA developmental phenotype	ENSG00000115827	DDB1 and CUL4 associated factor 17 [Source:HGNC Symbol;Acc:HGNC:25784]	11	Connector	R3
DCAF6	NO	IPA developmental phenotype	ENSG00000143164	DDB1 and CUL4 associated factor 6 [Source:HGNC Symbol;Acc:HGNC:30002]	11	Connector	R3
DCAF7	NO	Embryo Lethal genes	ENSG00000136485	DDB1 and CUL4 associated factor 7 [Source:HGNC Symbol;Acc:HGNC:30915]	5	Peripheral	R2
DCC	NO	Embryo Lethal genes and IPA developmental phenotype	ENSG00000187323	DCC netrin 1 receptor [Source:HGNC Symbol;Acc:HGNC:2701]	16	Connector	R3
DCDC2	NO	IPA developmental phenotype	ENSG00000146038	doublecortin domain containing 2 [Source:HGNC Symbol;Acc:HGNC:18141]	1	Peripheral	R2
DCHS1	NO	IPA developmental phenotype	ENSG00000166341	dachsous cadherin-related 1 [Source:HGNC Symbol;Acc:HGNC:13681]	15	Peripheral	R2
DCK	YES	IPA developmental phenotype	ENSG00000156136	deoxycytidine kinase [Source:HGNC Symbol;Acc:HGNC:2704]	6	Connector	R3
DCLK1	YES	Embryo Lethal genes and IPA developmental phenotype	ENSG00000133083	doublecortin like kinase 1 [Source:HGNC Symbol;Acc:HGNC:2700]	5	Peripheral	R2
DCLRE1C	NO	IPA developmental phenotype	ENSG00000152457	DNA cross-link repair 1C [Source:HGNC Symbol;Acc:HGNC:17642]	5	Connector	R3
DCN	YES	IPA developmental phenotype	ENSG00000011465	decorin [Source:HGNC Symbol;Acc:HGNC:2705]	9	Connector	R3
DCP2	NO	Embryo Lethal genes	ENSG00000172795	decapping mRNA 2 [Source:HGNC Symbol;Acc:HGNC:24452]	5	Connector	R3
DCPS	YES	Embryo Lethal genes and IPA developmental phenotype	ENSG00000110063	decapping enzyme, scavenger [Source:HGNC Symbol;Acc:HGNC:29812]	16	Peripheral	R2
DCSTAMP	NO	IPA developmental phenotype	ENSG00000164935	dendrocyte expressed seven transmembrane protein [Source:HGNC Symbol;Acc:HGNC:18549]	15	Ultra_peripheral	R1
DCTN1	NO	Embryo Lethal genes	ENSG00000204843	dynactin subunit 1 [Source:HGNC Symbol;Acc:HGNC:2711]	5	Connector_Hub	R6
DCTN2	NO	Embryo Lethal genes	ENSG00000175203	dynactin subunit 2 [Source:HGNC Symbol;Acc:HGNC:2712]	5	Peripheral	R2
DCTN4	NO	Embryo Lethal genes	ENSG00000132912	dynactin subunit 4 [Source:HGNC Symbol;Acc:HGNC:15518]	5	Peripheral	R2
DCTN5	NO	Embryo Lethal genes and IPA developmental phenotype	ENSG00000166847	dynactin subunit 5 [Source:HGNC Symbol;Acc:HGNC:24594]	5	Peripheral	R2
DCTN6	NO	Embryo Lethal genes	ENSG00000104671	dynactin subunit 6 [Source:HGNC Symbol;Acc:HGNC:16964]	5	Peripheral	R2
DCX	NO	IPA developmental phenotype	ENSG00000077279	doublecortin [Source:HGNC Symbol;Acc:HGNC:2714]	1	Peripheral	R2
DDAH1	NO	IPA developmental phenotype	ENSG00000153904	dimethylarginine dimethylaminohydrolase 1 [Source:HGNC Symbol;Acc:HGNC:2715]	11	Peripheral	R2
DDC	YES	IPA developmental phenotype	ENSG00000132437	dopa decarboxylase [Source:HGNC Symbol;Acc:HGNC:2719]	10	Connector	R3
DDIT3	NO	IPA developmental phenotype	ENSG00000175197	DNA damage inducible transcript 3 [Source:HGNC Symbol;Acc:HGNC:2726]	10	Peripheral	R2
DDOST	YES	Embryo Lethal genes	ENSG00000244038	dolichyl-diphosphooligosaccharide--protein glycosyltransferase non-catalytic subunit [Source:HGNC Symbol;Acc:HGNC:2728]	15	Peripheral	R2
DDR1	YES	Embryo Lethal genes and IPA developmental phenotype	ENSG00000223680,ENSG00000229767,ENSG00000234078,ENSG00000215522,ENSG00000137332,ENSG00000230456,ENSG00000204580	discoidin domain receptor tyrosine kinase 1 [Source:HGNC Symbol;Acc:HGNC:2730]	5	Connector	R3
DDR2	YES	IPA developmental phenotype	ENSG00000162733	discoidin domain receptor tyrosine kinase 2 [Source:HGNC Symbol;Acc:HGNC:2731]	5	Peripheral	R2
DDRGK1	NO	Embryo Lethal genes	ENSG00000198171	DDRGK domain containing 1 [Source:HGNC Symbol;Acc:HGNC:16110]	15	Peripheral	R2
DDX1	NO	Embryo Lethal genes	ENSG00000079785	DEAD-box helicase 1 [Source:HGNC Symbol;Acc:HGNC:2734]	11	Peripheral	R2
DDX11	NO	IPA developmental phenotype	ENSG00000013573	DEAD/H-box helicase 11 [Source:HGNC Symbol;Acc:HGNC:2736]	5	Connector	R3
DDX23	NO	Embryo Lethal genes	ENSG00000174243	DEAD-box helicase 23 [Source:HGNC Symbol;Acc:HGNC:17347]	16	Peripheral	R2
DDX25	NO	IPA developmental phenotype	ENSG00000109832	DEAD-box helicase 25 [Source:HGNC Symbol;Acc:HGNC:18698]	1	Connector	R3
DDX27	NO	Embryo Lethal genes	ENSG00000124228	DEAD-box helicase 27 [Source:HGNC Symbol;Acc:HGNC:15837]	16	Peripheral	R2
DDX39A	NO	Embryo Lethal genes	ENSG00000123136	DExD-box helicase 39A [Source:HGNC Symbol;Acc:HGNC:17821]	16	Peripheral	R2
DDX3X	YES	IPA developmental phenotype	ENSG00000215301	DEAD-box helicase 3 X-linked [Source:HGNC Symbol;Acc:HGNC:2745]	16	Peripheral	R2
DDX41	NO	Embryo Lethal genes	ENSG00000183258	DEAD-box helicase 41 [Source:HGNC Symbol;Acc:HGNC:18674]	16	Connector_Hub	R6
DDX42	NO	Embryo Lethal genes	ENSG00000198231	DEAD-box helicase 42 [Source:HGNC Symbol;Acc:HGNC:18676]	16	Peripheral	R2
DDX5	NO	IPA developmental phenotype	ENSG00000108654	DEAD-box helicase 5 [Source:HGNC Symbol;Acc:HGNC:2746]	16	Peripheral	R2
DDX51	NO	Embryo Lethal genes	ENSG00000288503, ENSG00000185163	DEAD-box helicase 51 [Source:HGNC Symbol;Acc:HGNC:20082]	16	Peripheral	R2
DDX54	NO	Embryo Lethal genes	ENSG00000123064	DEAD-box helicase 54 [Source:HGNC Symbol;Acc:HGNC:20084]	16	Peripheral	R2
DDX55	NO	Embryo Lethal genes	ENSG00000111364	DEAD-box helicase 55 [Source:HGNC Symbol;Acc:HGNC:20085]	16	Peripheral	R2
DDX58	NO	IPA developmental phenotype	ENSG00000107201	DExD/H-box helicase 58 [Source:HGNC Symbol;Acc:HGNC:19102]	16	Connector	R3
DDX59	NO	Embryo Lethal genes and IPA developmental phenotype	ENSG00000118197	DEAD-box helicase 59 [Source:HGNC Symbol;Acc:HGNC:25360]	16	Ultra_peripheral	R1
DEAF1	YES	IPA developmental phenotype	ENSG00000282712, ENSG00000177030	DEAF1 transcription factor [Source:HGNC Symbol;Acc:HGNC:14677]	16	Connector	R3
DENND2D	NO	Embryo Lethal genes	ENSG00000162777	DENN domain containing 2D [Source:HGNC Symbol;Acc:HGNC:26192]	16	Peripheral	R2
DENND3	NO	IPA developmental phenotype	ENSG00000105339	DENN domain containing 3 [Source:HGNC Symbol;Acc:HGNC:29134]	16	Ultra_peripheral	R1
DENND4C	NO	Embryo Lethal genes	ENSG00000137145	DENN domain containing 4C [Source:HGNC Symbol;Acc:HGNC:26079]	5	Peripheral	R2
DENND5A	NO	IPA developmental phenotype	ENSG00000184014	DENN domain containing 5A [Source:HGNC Symbol;Acc:HGNC:19344]	5	Peripheral	R2
DENR	NO	Embryo Lethal genes	ENSG00000139726	density regulated re-initiation and release factor [Source:HGNC Symbol;Acc:HGNC:2769]	11	Connector	R3
DEPDC5	NO	Embryo Lethal genes	ENSG00000100150	DEP domain containing 5, GATOR1 subcomplex subunit [Source:HGNC Symbol;Acc:HGNC:18423]	12	Connector	R3
DERL1	YES	IPA developmental phenotype	ENSG00000136986	derlin 1 [Source:HGNC Symbol;Acc:HGNC:28454]	15	Peripheral	R2
DERL2	NO	Embryo Lethal genes	ENSG00000072849	derlin 2 [Source:HGNC Symbol;Acc:HGNC:17943]	15	Peripheral	R2
DES	NO	IPA developmental phenotype	ENSG00000175084	desmin [Source:HGNC Symbol;Acc:HGNC:2770]	1	Peripheral	R2
DFFB	NO	IPA developmental phenotype	ENSG00000169598	DNA fragmentation factor subunit beta [Source:HGNC Symbol;Acc:HGNC:2773]	16	Peripheral	R2
DGCR8	NO	IPA developmental phenotype	ENSG00000128191	DGCR8 microprocessor complex subunit [Source:HGNC Symbol;Acc:HGNC:2847]	16	Peripheral	R2
DGKK	NO	IPA developmental phenotype	ENSG00000274588	diacylglycerol kinase kappa [Source:HGNC Symbol;Acc:HGNC:32395]	16	Ultra_peripheral	R1
DGKZ	NO	IPA developmental phenotype	ENSG00000149091	diacylglycerol kinase zeta [Source:HGNC Symbol;Acc:HGNC:2857]	5	Peripheral	R2
DHCR24	NO	Embryo Lethal and Known MIE	ENSG00000116133	24-dehydrocholesterol reductase [Source:HGNC Symbol;Acc:HGNC:2859]	15	Peripheral	R2
DHCR7	YES	IPA developmental phenotype and Known MIE	ENSG00000172893	7-dehydrocholesterol reductase [Source:HGNC Symbol;Acc:HGNC:2860]	15	Peripheral	R2
DHDDS	NO	Embryo Lethal genes	ENSG00000117682	dehydrodolichyl diphosphate synthase subunit [Source:HGNC Symbol;Acc:HGNC:20603]	16	Peripheral	R2
DHFR	YES	Embryo Lethal, IPA developmental phenotype and Known MIE	ENSG00000228716	dihydrofolate reductase [Source:HGNC Symbol;Acc:HGNC:2861]	3	Connector	R3
DHH	YES	IPA developmental phenotype	ENSG00000139549	desert hedgehog signaling molecule [Source:HGNC Symbol;Acc:HGNC:2865]	15	Peripheral	R2
DHODH	YES	Embryo Lethal, IPA developmental phenotype and Known MIE	ENSG00000102967	dihydroorotate dehydrogenase (quinone) [Source:HGNC Symbol;Acc:HGNC:2867]	15	Peripheral	R2
DHPS	NO	Embryo Lethal genes	ENSG00000095059	deoxyhypusine synthase [Source:HGNC Symbol;Acc:HGNC:2869]	9	Connector	R3
DHRS3	YES	IPA developmental phenotype	ENSG00000162496	dehydrogenase/reductase 3 [Source:HGNC Symbol;Acc:HGNC:17693]	15	Peripheral	R2
DHRS9	YES	IPA developmental phenotype	ENSG00000073737	dehydrogenase/reductase 9 [Source:HGNC Symbol;Acc:HGNC:16888]	15	Peripheral	R2
DHX16	NO	Embryo Lethal genes	ENSG00000227222,ENSG00000226171,ENSG00000233049,ENSG00000233418,ENSG00000233561,ENSG00000206486,ENSG00000231377,ENSG00000204560	DEAH-box helicase 16 [Source:HGNC Symbol;Acc:HGNC:2739]	16	Peripheral	R2
DHX29	NO	Embryo Lethal genes	ENSG00000067248	DExH-box helicase 29 [Source:HGNC Symbol;Acc:HGNC:15815]	16	Peripheral	R2
DHX30	NO	Embryo Lethal genes	ENSG00000132153	DExH-box helicase 30 [Source:HGNC Symbol;Acc:HGNC:16716]	16	Peripheral	R2
DHX33	NO	Embryo Lethal genes	ENSG00000005100	DEAH-box helicase 33 [Source:HGNC Symbol;Acc:HGNC:16718]	16	Ultra_peripheral	R1
DHX35	NO	Embryo Lethal genes	ENSG00000101452	DEAH-box helicase 35 [Source:HGNC Symbol;Acc:HGNC:15861]	16	Peripheral	R2
DHX9	NO	IPA developmental phenotype	ENSG00000135829	DExH-box helicase 9 [Source:HGNC Symbol;Acc:HGNC:2750]	16	Peripheral	R2
DIAPH1	NO	IPA developmental phenotype	ENSG00000131504	diaphanous related formin 1 [Source:HGNC Symbol;Acc:HGNC:2876]	5	Connector	R3
DIAPH3	NO	Embryo Lethal genes	ENSG00000139734	diaphanous related formin 3 [Source:HGNC Symbol;Acc:HGNC:15480]	5	Connector	R3
DICER1	NO	Embryo Lethal genes and IPA developmental phenotype	ENSG00000100697	dicer 1, ribonuclease III [Source:HGNC Symbol;Acc:HGNC:17098]	16	Peripheral	R2
DIDO1	NO	IPA developmental phenotype	ENSG00000101191	death inducer-obliterator 1 [Source:HGNC Symbol;Acc:HGNC:2680]	16	Peripheral	R2
DIP2B	NO	Embryo Lethal genes and IPA developmental phenotype	ENSG00000066084	disco interacting protein 2 homolog B [Source:HGNC Symbol;Acc:HGNC:29284]	3	Peripheral	R2
DIS3	NO	Embryo Lethal genes	ENSG00000083520	DIS3 homolog, exosome endoribonuclease and 3'-5' exoribonuclease [Source:HGNC Symbol;Acc:HGNC:20604]	16	Peripheral	R2
DIS3L2	NO	IPA developmental phenotype	ENSG00000144535	DIS3 like 3'-5' exoribonuclease 2 [Source:HGNC Symbol;Acc:HGNC:28648]	16	Connector	R3
DISP1	NO	IPA developmental phenotype	ENSG00000154309	dispatched RND transporter family member 1 [Source:HGNC Symbol;Acc:HGNC:19711]	15	Peripheral	R2
DIXDC1	NO	Embryo Lethal genes	ENSG00000150764	DIX domain containing 1 [Source:HGNC Symbol;Acc:HGNC:23695]	9	Peripheral	R2
DKC1	NO	IPA developmental phenotype	ENSG00000130826	dyskerin pseudouridine synthase 1 [Source:HGNC Symbol;Acc:HGNC:2890]	16	Peripheral	R2
DKK1	YES	IPA developmental phenotype	ENSG00000107984	dickkopf WNT signaling pathway inhibitor 1 [Source:HGNC Symbol;Acc:HGNC:2891]	1	Connector	R3
DLAT	NO	Embryo Lethal genes and IPA developmental phenotype	ENSG00000150768	dihydrolipoamide S-acetyltransferase [Source:HGNC Symbol;Acc:HGNC:2896]	11	Peripheral	R2
DLC1	NO	IPA developmental phenotype	ENSG00000164741	DLC1 Rho GTPase activating protein [Source:HGNC Symbol;Acc:HGNC:2897]	5	Peripheral	R2
DLD	YES	IPA developmental phenotype	ENSG00000091140	dihydrolipoamide dehydrogenase [Source:HGNC Symbol;Acc:HGNC:2898]	9	Connector_Hub	R6
DLG1	NO	IPA developmental phenotype	ENSG00000075711	discs large MAGUK scaffold protein 1 [Source:HGNC Symbol;Acc:HGNC:2900]	5	Connector_Hub	R6
DLG3	NO	IPA developmental phenotype	ENSG00000082458	discs large MAGUK scaffold protein 3 [Source:HGNC Symbol;Acc:HGNC:2902]	11	Connector	R3
DLG4	NO	IPA developmental phenotype	ENSG00000132535	discs large MAGUK scaffold protein 4 [Source:HGNC Symbol;Acc:HGNC:2903]	5	Connector	R3
DLG5	NO	Embryo Lethal genes	ENSG00000274429, ENSG00000151208	discs large MAGUK scaffold protein 5 [Source:HGNC Symbol;Acc:HGNC:2904]	5	Peripheral	R2
DLK1	YES	Embryo Lethal genes and IPA developmental phenotype	ENSG00000185559	delta like non-canonical Notch ligand 1 [Source:HGNC Symbol;Acc:HGNC:2907]	15	Peripheral	R2
DLL1	NO	IPA developmental phenotype	ENSG00000275555, ENSG00000198719	delta like canonical Notch ligand 1 [Source:HGNC Symbol;Acc:HGNC:2908]	15	Ultra_peripheral	R1
DLL4	YES	IPA developmental phenotype	ENSG00000128917	delta like canonical Notch ligand 4 [Source:HGNC Symbol;Acc:HGNC:2910]	15	Ultra_peripheral	R1
DLX1	NO	IPA developmental phenotype	ENSG00000144355	distal-less homeobox 1 [Source:HGNC Symbol;Acc:HGNC:2914]	16	Ultra_peripheral	R1
DLX2	NO	IPA developmental phenotype	ENSG00000115844	distal-less homeobox 2 [Source:HGNC Symbol;Acc:HGNC:2915]	1	Peripheral	R2
DLX3	NO	IPA developmental phenotype	ENSG00000064195	distal-less homeobox 3 [Source:HGNC Symbol;Acc:HGNC:2916]	3	Peripheral	R2
DLX4	NO	IPA developmental phenotype	ENSG00000108813	distal-less homeobox 4 [Source:HGNC Symbol;Acc:HGNC:2917]	5	Peripheral	R2
DLX5	NO	IPA developmental phenotype	ENSG00000105880	distal-less homeobox 5 [Source:HGNC Symbol;Acc:HGNC:2918]	16	Ultra_peripheral	R1
DMAP1	NO	Embryo Lethal genes and IPA developmental phenotype	ENSG00000178028	DNA methyltransferase 1 associated protein 1 [Source:HGNC Symbol;Acc:HGNC:18291]	12	Peripheral	R2
DMBX1	NO	IPA developmental phenotype	ENSG00000197587	diencephalon/mesencephalon homeobox 1 [Source:HGNC Symbol;Acc:HGNC:19026]	5	Ultra_peripheral	R1
DMC1	NO	IPA developmental phenotype	ENSG00000100206	DNA meiotic recombinase 1 [Source:HGNC Symbol;Acc:HGNC:2927]	1	Peripheral	R2
DMD	YES	IPA developmental phenotype	ENSG00000198947	dystrophin [Source:HGNC Symbol;Acc:HGNC:2928]	1	Connector	R3
DMPK	YES	IPA developmental phenotype	ENSG00000104936	DM1 protein kinase [Source:HGNC Symbol;Acc:HGNC:2933]	9	Connector	R3
DMRT1	NO	IPA developmental phenotype	ENSG00000137090	doublesex and mab-3 related transcription factor 1 [Source:HGNC Symbol;Acc:HGNC:2934]	1	Ultra_peripheral	R1
DMRT2	NO	IPA developmental phenotype	ENSG00000173253	doublesex and mab-3 related transcription factor 2 [Source:HGNC Symbol;Acc:HGNC:2935]	1	Ultra_peripheral	R1
DMRTC2	NO	IPA developmental phenotype	ENSG00000142025	DMRT like family C2 [Source:HGNC Symbol;Acc:HGNC:13911]	11	Ultra_peripheral	R1
DMTF1	NO	IPA developmental phenotype	ENSG00000135164	cyclin D binding myb like transcription factor 1 [Source:HGNC Symbol;Acc:HGNC:14603]	10	Peripheral	R2
DMXL2	NO	Embryo Lethal genes	ENSG00000104093	Dmx like 2 [Source:HGNC Symbol;Acc:HGNC:2938]	5	Connector	R3
DNA2	NO	IPA developmental phenotype	ENSG00000138346	DNA replication helicase/nuclease 2 [Source:HGNC Symbol;Acc:HGNC:2939]	5	Connector	R3
DNAAF1	NO	IPA developmental phenotype	ENSG00000154099	dynein axonemal assembly factor 1 [Source:HGNC Symbol;Acc:HGNC:30539]	5	Connector	R3
DNAAF2	NO	Embryo Lethal genes and IPA developmental phenotype	ENSG00000165506	dynein axonemal assembly factor 2 [Source:HGNC Symbol;Acc:HGNC:20188]	9	Connector	R3
DNAAF3	NO	IPA developmental phenotype	ENSG00000167646	dynein axonemal assembly factor 3 [Source:HGNC Symbol;Acc:HGNC:30492]	10	Peripheral	R2
DNAAF4	NO	Embryo Lethal genes and IPA developmental phenotype	ENSG00000256061	dynein axonemal assembly factor 4 [Source:HGNC Symbol;Acc:HGNC:21493]	11	Peripheral	R2
DNAAF5	NO	IPA developmental phenotype	ENSG00000164818	dynein axonemal assembly factor 5 [Source:HGNC Symbol;Acc:HGNC:26013]	15	Peripheral	R2
DNAH1	NO	IPA developmental phenotype	ENSG00000114841	dynein axonemal heavy chain 1 [Source:HGNC Symbol;Acc:HGNC:2940]	16	Peripheral	R2
DNAH5	NO	Embryo Lethal genes and IPA developmental phenotype	ENSG00000039139	dynein axonemal heavy chain 5 [Source:HGNC Symbol;Acc:HGNC:2950]	16	Peripheral	R2
DNAH8	NO	IPA developmental phenotype	ENSG00000124721	dynein axonemal heavy chain 8 [Source:HGNC Symbol;Acc:HGNC:2952]	16	Connector	R3
DNAI2	NO	IPA developmental phenotype	ENSG00000171595	dynein axonemal intermediate chain 2 [Source:HGNC Symbol;Acc:HGNC:18744]	5	Ultra_peripheral	R1
DNAJA1	YES	Embryo Lethal genes and IPA developmental phenotype	ENSG00000086061	DnaJ heat shock protein family (Hsp40) member A1 [Source:HGNC Symbol;Acc:HGNC:5229]	5	Peripheral	R2
DNAJA4	NO	Embryo Lethal genes	ENSG00000140403	DnaJ heat shock protein family (Hsp40) member A4 [Source:HGNC Symbol;Acc:HGNC:14885]	5	Peripheral	R2
DNAJB1	NO	IPA developmental phenotype	ENSG00000132002	DnaJ heat shock protein family (Hsp40) member B1 [Source:HGNC Symbol;Acc:HGNC:5270]	5	Peripheral	R2
DNAJB12	NO	Embryo Lethal genes	ENSG00000148719	DnaJ heat shock protein family (Hsp40) member B12 [Source:HGNC Symbol;Acc:HGNC:14891]	15	Connector	R3
DNAJB13	NO	IPA developmental phenotype	ENSG00000187726	DnaJ heat shock protein family (Hsp40) member B13 [Source:HGNC Symbol;Acc:HGNC:30718]	1	Peripheral	R2
DNAJB3	NO	Embryo Lethal genes	ENSG00000227802	DnaJ heat shock protein family (Hsp40) member B3 [Source:HGNC Symbol;Acc:HGNC:32397]	11	Ultra_peripheral	R1
DNAJB6	NO	IPA developmental phenotype	ENSG00000105993	DnaJ heat shock protein family (Hsp40) member B6 [Source:HGNC Symbol;Acc:HGNC:14888]	3	Connector	R3
DNAJB7	NO	Embryo Lethal genes	ENSG00000172404	DnaJ heat shock protein family (Hsp40) member B7 [Source:HGNC Symbol;Acc:HGNC:24986]	16	Ultra_peripheral	R1
DNAJC16	NO	Embryo Lethal genes	ENSG00000116138	DnaJ heat shock protein family (Hsp40) member C16 [Source:HGNC Symbol;Acc:HGNC:29157]	15	Peripheral	R2
DNAJC21	NO	Embryo Lethal genes	ENSG00000168724	DnaJ heat shock protein family (Hsp40) member C21 [Source:HGNC Symbol;Acc:HGNC:27030]	16	Peripheral	R2
DNAJC5	NO	IPA developmental phenotype	ENSG00000101152	DnaJ heat shock protein family (Hsp40) member C5 [Source:HGNC Symbol;Acc:HGNC:16235]	9	Connector	R3
DNAJC7	NO	Embryo Lethal genes	ENSG00000168259	DnaJ heat shock protein family (Hsp40) member C7 [Source:HGNC Symbol;Acc:HGNC:12392]	5	Peripheral	R2
DNAJC8	NO	Embryo Lethal genes	ENSG00000285317, ENSG00000126698	DnaJ heat shock protein family (Hsp40) member C8 [Source:HGNC Symbol;Acc:HGNC:15470]	16	Peripheral	R2
DNAJC9	NO	Embryo Lethal genes	ENSG00000213551	DnaJ heat shock protein family (Hsp40) member C9 [Source:HGNC Symbol;Acc:HGNC:19123]	16	Peripheral	R2
DNAL1	NO	Embryo Lethal genes and IPA developmental phenotype	ENSG00000119661	dynein axonemal light chain 1 [Source:HGNC Symbol;Acc:HGNC:23247]	5	Ultra_peripheral	R1
DNAL4	NO	Embryo Lethal genes	ENSG00000100246	dynein axonemal light chain 4 [Source:HGNC Symbol;Acc:HGNC:2955]	1	Peripheral	R2
DNASE1L2	NO	Embryo Lethal genes	ENSG00000167968	deoxyribonuclease 1 like 2 [Source:HGNC Symbol;Acc:HGNC:2958]	5	Connector	R3
DNASE2	NO	IPA developmental phenotype	ENSG00000105612	deoxyribonuclease 2, lysosomal [Source:HGNC Symbol;Acc:HGNC:2960]	12	Peripheral	R2
DNER	NO	IPA developmental phenotype	ENSG00000187957	delta/notch like EGF repeat containing [Source:HGNC Symbol;Acc:HGNC:24456]	15	Peripheral	R2
DNM1	NO	Embryo Lethal genes and IPA developmental phenotype	ENSG00000106976	dynamin 1 [Source:HGNC Symbol;Acc:HGNC:2972]	5	Connector	R3
DNM1L	NO	Embryo Lethal genes and IPA developmental phenotype	ENSG00000087470	dynamin 1 like [Source:HGNC Symbol;Acc:HGNC:2973]	9	Connector_Hub	R6
DNM2	NO	IPA developmental phenotype	ENSG00000079805	dynamin 2 [Source:HGNC Symbol;Acc:HGNC:2974]	3	Connector	R3
DNMT1	YES	IPA developmental phenotype	ENSG00000130816	DNA methyltransferase 1 [Source:HGNC Symbol;Acc:HGNC:2976]	16	Peripheral	R2
DNMT3A	YES	Embryo Lethal genes and IPA developmental phenotype	ENSG00000119772	DNA methyltransferase 3 alpha [Source:HGNC Symbol;Acc:HGNC:2978]	16	Peripheral	R2
DNMT3B	YES	IPA developmental phenotype	ENSG00000088305	DNA methyltransferase 3 beta [Source:HGNC Symbol;Acc:HGNC:2979]	16	Peripheral	R2
DNTT	NO	Embryo Lethal genes	ENSG00000107447	DNA nucleotidylexotransferase [Source:HGNC Symbol;Acc:HGNC:2983]	1	Peripheral	R2
DNTTIP1	NO	Embryo Lethal genes	ENSG00000101457	deoxynucleotidyltransferase terminal interacting protein 1 [Source:HGNC Symbol;Acc:HGNC:16160]	3	Peripheral	R2
DOCK1	NO	IPA developmental phenotype	ENSG00000150760	dedicator of cytokinesis 1 [Source:HGNC Symbol;Acc:HGNC:2987]	5	Peripheral	R2
DOCK2	NO	IPA developmental phenotype	ENSG00000134516	dedicator of cytokinesis 2 [Source:HGNC Symbol;Acc:HGNC:2988]	1	Peripheral	R2
DOCK6	NO	Embryo Lethal genes and IPA developmental phenotype	ENSG00000130158	dedicator of cytokinesis 6 [Source:HGNC Symbol;Acc:HGNC:19189]	9	Connector	R3
DOCK7	NO	IPA developmental phenotype	ENSG00000116641	dedicator of cytokinesis 7 [Source:HGNC Symbol;Acc:HGNC:19190]	9	Peripheral	R2
DOK1	NO	IPA developmental phenotype	ENSG00000115325	docking protein 1 [Source:HGNC Symbol;Acc:HGNC:2990]	5	Peripheral	R2
DOK2	NO	IPA developmental phenotype	ENSG00000147443	docking protein 2 [Source:HGNC Symbol;Acc:HGNC:2991]	9	Peripheral	R2
DOK7	NO	Embryo Lethal genes and IPA developmental phenotype	ENSG00000175920	docking protein 7 [Source:HGNC Symbol;Acc:HGNC:26594]	10	Peripheral	R2
DOLK	NO	Embryo Lethal genes	ENSG00000175283	dolichol kinase [Source:HGNC Symbol;Acc:HGNC:23406]	15	Peripheral	R2
DONSON	NO	IPA developmental phenotype	ENSG00000159147	DNA replication fork stabilization factor DONSON [Source:HGNC Symbol;Acc:HGNC:2993]	9	Ultra_peripheral	R1
DOT1L	YES	IPA developmental phenotype	ENSG00000104885	DOT1 like histone lysine methyltransferase [Source:HGNC Symbol;Acc:HGNC:24948]	12	Peripheral	R2
DPAGT1	NO	IPA developmental phenotype	ENSG00000172269	dolichyl-phosphate N-acetylglucosaminephosphotransferase 1 [Source:HGNC Symbol;Acc:HGNC:2995]	15	Peripheral	R2
DPF2	NO	Embryo Lethal genes	ENSG00000133884	double PHD fingers 2 [Source:HGNC Symbol;Acc:HGNC:9964]	16	Peripheral	R2
DPH1	NO	IPA developmental phenotype	ENSG00000108963	diphthamide biosynthesis 1 [Source:HGNC Symbol;Acc:HGNC:3003]	5	Connector	R3
DPH2	NO	Embryo Lethal genes	ENSG00000132768	diphthamide biosynthesis 2 [Source:HGNC Symbol;Acc:HGNC:3004]	1	Connector	R3
DPH3	NO	IPA developmental phenotype	ENSG00000154813	diphthamide biosynthesis 3 [Source:HGNC Symbol;Acc:HGNC:27717]	1	Peripheral	R2
DPM1	NO	Embryo Lethal genes	ENSG00000000419	dolichyl-phosphate mannosyltransferase subunit 1, catalytic [Source:HGNC Symbol;Acc:HGNC:3005]	5	Connector	R3
DPM2	NO	Embryo Lethal genes	ENSG00000136908	dolichyl-phosphate mannosyltransferase subunit 2, regulatory [Source:HGNC Symbol;Acc:HGNC:3006]	15	Ultra_peripheral	R1
DPM3	NO	Embryo Lethal genes	ENSG00000179085	dolichyl-phosphate mannosyltransferase subunit 3, regulatory [Source:HGNC Symbol;Acc:HGNC:3007]	15	Peripheral	R2
DPP4	YES	IPA developmental phenotype	ENSG00000197635	dipeptidyl peptidase 4 [Source:HGNC Symbol;Acc:HGNC:3009]	10	Peripheral	R2
DPP6	YES	IPA developmental phenotype	ENSG00000130226	dipeptidyl peptidase like 6 [Source:HGNC Symbol;Acc:HGNC:3010]	9	Ultra_peripheral	R1
DPP9	YES	Embryo Lethal genes	ENSG00000142002	dipeptidyl peptidase 9 [Source:HGNC Symbol;Acc:HGNC:18648]	3	Connector	R3
DPY19L1	NO	Embryo Lethal genes	ENSG00000173852	dpy-19 like C-mannosyltransferase 1 [Source:HGNC Symbol;Acc:HGNC:22205]	15	Peripheral	R2
DPY30	NO	Embryo Lethal genes	ENSG00000162961	dpy-30 histone methyltransferase complex regulatory subunit [Source:HGNC Symbol;Acc:HGNC:24590]	16	Peripheral	R2
DPYD	YES	IPA developmental phenotype	ENSG00000188641	dihydropyrimidine dehydrogenase [Source:HGNC Symbol;Acc:HGNC:3012]		Ultra_peripheral	R1
DPYSL3	NO	IPA developmental phenotype	ENSG00000113657	dihydropyrimidinase like 3 [Source:HGNC Symbol;Acc:HGNC:3015]	9	Connector	R3
DRAP1	NO	IPA developmental phenotype	ENSG00000175550	DR1 associated protein 1 [Source:HGNC Symbol;Acc:HGNC:3019]	1	Connector	R3
DRAXIN	YES	IPA developmental phenotype	ENSG00000162490	dorsal inhibitory axon guidance protein [Source:HGNC Symbol;Acc:HGNC:25054]	16	Ultra_peripheral	R1
DRC1	NO	IPA developmental phenotype	ENSG00000157856	dynein regulatory complex subunit 1 [Source:HGNC Symbol;Acc:HGNC:24245]	3	Peripheral	R2
DRD1	YES	IPA developmental phenotype	ENSG00000184845	dopamine receptor D1 [Source:HGNC Symbol;Acc:HGNC:3020]	5	Peripheral	R2
DRD2	YES	IPA developmental phenotype	ENSG00000149295	dopamine receptor D2 [Source:HGNC Symbol;Acc:HGNC:3023]	15	Peripheral	R2
DRD3	YES	IPA developmental phenotype	ENSG00000151577	dopamine receptor D3 [Source:HGNC Symbol;Acc:HGNC:3024]	15	Peripheral	R2
DRD4	YES	IPA developmental phenotype	ENSG00000276825, ENSG00000069696	dopamine receptor D4 [Source:HGNC Symbol;Acc:HGNC:3025]	15	Peripheral	R2
DRD5	YES	IPA developmental phenotype	ENSG00000169676	dopamine receptor D5 [Source:HGNC Symbol;Acc:HGNC:3026]	1	Ultra_peripheral	R1
DSC1	NO	IPA developmental phenotype	ENSG00000134765	desmocollin 1 [Source:HGNC Symbol;Acc:HGNC:3035]	5	Peripheral	R2
DSC3	NO	IPA developmental phenotype	ENSG00000134762	desmocollin 3 [Source:HGNC Symbol;Acc:HGNC:3037]	15	Connector	R3
DSCC1	NO	Embryo Lethal genes	ENSG00000136982	DNA replication and sister chromatid cohesion 1 [Source:HGNC Symbol;Acc:HGNC:24453]	16	Connector	R3
DSE	NO	IPA developmental phenotype	ENSG00000111817	dermatan sulfate epimerase [Source:HGNC Symbol;Acc:HGNC:21144]	15	Peripheral	R2
DSG3	NO	IPA developmental phenotype	ENSG00000134757	desmoglein 3 [Source:HGNC Symbol;Acc:HGNC:3050]	6	Ultra_peripheral	R1
DSP	NO	IPA developmental phenotype	ENSG00000096696	desmoplakin [Source:HGNC Symbol;Acc:HGNC:3052]	5	Peripheral	R2
DST	YES	Embryo Lethal genes and IPA developmental phenotype	ENSG00000151914	dystonin [Source:HGNC Symbol;Acc:HGNC:1090]	9	Connector	R3
DSTN	NO	IPA developmental phenotype	ENSG00000125868	destrin, actin depolymerizing factor [Source:HGNC Symbol;Acc:HGNC:15750]	9	Peripheral	R2
DSTYK	YES	IPA developmental phenotype	ENSG00000133059	dual serine/threonine and tyrosine protein kinase [Source:HGNC Symbol;Acc:HGNC:29043]	9	Connector	R3
DTL	NO	Embryo Lethal genes and IPA developmental phenotype	ENSG00000143476	denticleless E3 ubiquitin protein ligase homolog [Source:HGNC Symbol;Acc:HGNC:30288]	11	Peripheral	R2
DTNA	NO	IPA developmental phenotype	ENSG00000134769	dystrobrevin alpha [Source:HGNC Symbol;Acc:HGNC:3057]	1	Peripheral	R2
DTNBP1	NO	IPA developmental phenotype	ENSG00000047579	dystrobrevin binding protein 1 [Source:HGNC Symbol;Acc:HGNC:17328]	1	Peripheral	R2
DTX1	NO	IPA developmental phenotype	ENSG00000135144	deltex E3 ubiquitin ligase 1 [Source:HGNC Symbol;Acc:HGNC:3060]	3	Connector	R3
DUSP1	NO	IPA developmental phenotype	ENSG00000120129	dual specificity phosphatase 1 [Source:HGNC Symbol;Acc:HGNC:3064]	11	Peripheral	R2
DUSP6	NO	IPA developmental phenotype	ENSG00000139318	dual specificity phosphatase 6 [Source:HGNC Symbol;Acc:HGNC:3072]	16	Peripheral	R2
DUX4	NO	IPA developmental phenotype	ENSG00000283949, ENSG00000260596	double homeobox 4 [Source:NCBI gene (formerly Entrezgene);Acc:100288687]	16	Connector_Hub	R6
DVL1	NO	IPA developmental phenotype	ENSG00000107404	dishevelled segment polarity protein 1 [Source:HGNC Symbol;Acc:HGNC:3084]	5	Connector	R3
DVL2	NO	IPA developmental phenotype	ENSG00000004975	dishevelled segment polarity protein 2 [Source:HGNC Symbol;Acc:HGNC:3086]	1	Peripheral	R2
DVL3	NO	IPA developmental phenotype	ENSG00000161202	dishevelled segment polarity protein 3 [Source:HGNC Symbol;Acc:HGNC:3087]	1	Connector_Hub	R6
DYM	NO	IPA developmental phenotype	ENSG00000141627	dymeclin [Source:HGNC Symbol;Acc:HGNC:21317]	15	Ultra_peripheral	R1
DYNC1H1	NO	IPA developmental phenotype	ENSG00000197102	dynein cytoplasmic 1 heavy chain 1 [Source:HGNC Symbol;Acc:HGNC:2961]	5	Connector	R3
DYNC1I2	NO	Embryo Lethal genes	ENSG00000077380	dynein cytoplasmic 1 intermediate chain 2 [Source:HGNC Symbol;Acc:HGNC:2964]	5	Peripheral	R2
DYNC1LI1	NO	Embryo Lethal genes	ENSG00000144635	dynein cytoplasmic 1 light intermediate chain 1 [Source:HGNC Symbol;Acc:HGNC:18745]	5	Connector	R3
DYNC2H1	NO	IPA developmental phenotype	ENSG00000187240	dynein cytoplasmic 2 heavy chain 1 [Source:HGNC Symbol;Acc:HGNC:2962]	5	Connector	R3
DYNC2LI1	NO	IPA developmental phenotype	ENSG00000138036	dynein cytoplasmic 2 light intermediate chain 1 [Source:HGNC Symbol;Acc:HGNC:24595]	5	Connector	R3
DYNLL1	NO	Embryo Lethal genes	ENSG00000088986	dynein light chain LC8-type 1 [Source:HGNC Symbol;Acc:HGNC:15476]	5	Connector	R3
DYNLRB1	NO	Embryo Lethal genes	ENSG00000125971	dynein light chain roadblock-type 1 [Source:HGNC Symbol;Acc:HGNC:15468]	5	Connector	R3
DYNLRB2	NO	Embryo Lethal genes	ENSG00000168589	dynein light chain roadblock-type 2 [Source:HGNC Symbol;Acc:HGNC:15467]	5	Peripheral	R2
DYRK1A	YES	IPA developmental phenotype	ENSG00000157540	dual specificity tyrosine phosphorylation regulated kinase 1A [Source:HGNC Symbol;Acc:HGNC:3091]	5	Connector	R3
DYRK1B	YES	Embryo Lethal genes	ENSG00000281320, ENSG00000105204	dual specificity tyrosine phosphorylation regulated kinase 1B [Source:HGNC Symbol;Acc:HGNC:3092]	5	Connector	R3
DYRK3	YES	IPA developmental phenotype	ENSG00000143479	dual specificity tyrosine phosphorylation regulated kinase 3 [Source:HGNC Symbol;Acc:HGNC:3094]	16	Peripheral	R2
DYSF	NO	IPA developmental phenotype	ENSG00000135636	dysferlin [Source:HGNC Symbol;Acc:HGNC:3097]	9	Connector	R3
DZIP1L	NO	IPA developmental phenotype	ENSG00000158163	DAZ interacting zinc finger protein 1 like [Source:HGNC Symbol;Acc:HGNC:26551]	1	Ultra_peripheral	R1
E2F1	NO	IPA developmental phenotype	ENSG00000101412	E2F transcription factor 1 [Source:HGNC Symbol;Acc:HGNC:3113]	16	Peripheral	R2
E2F2	NO	IPA developmental phenotype	ENSG00000282899, ENSG00000007968	E2F transcription factor 2 [Source:HGNC Symbol;Acc:HGNC:3114]	16	Peripheral	R2
E2F3	NO	IPA developmental phenotype	ENSG00000112242	E2F transcription factor 3 [Source:HGNC Symbol;Acc:HGNC:3115]	11	Peripheral	R2
E2F4	NO	IPA developmental phenotype	ENSG00000205250	E2F transcription factor 4 [Source:HGNC Symbol;Acc:HGNC:3118]	5	Peripheral	R2
E2F5	NO	IPA developmental phenotype	ENSG00000133740	E2F transcription factor 5 [Source:HGNC Symbol;Acc:HGNC:3119]	16	Peripheral	R2
E2F6	NO	IPA developmental phenotype	ENSG00000169016	E2F transcription factor 6 [Source:HGNC Symbol;Acc:HGNC:3120]	16	Peripheral	R2
E2F7	NO	IPA developmental phenotype	ENSG00000165891	E2F transcription factor 7 [Source:HGNC Symbol;Acc:HGNC:23820]	5	Connector	R3
E2F8	NO	IPA developmental phenotype	ENSG00000129173	E2F transcription factor 8 [Source:HGNC Symbol;Acc:HGNC:24727]	3	Peripheral	R2
EAF1	NO	Embryo Lethal genes	ENSG00000144597	ELL associated factor 1 [Source:HGNC Symbol;Acc:HGNC:20907]	1	Peripheral	R2
EARS2	NO	Embryo Lethal genes	ENSG00000103356	glutamyl-tRNA synthetase 2, mitochondrial [Source:HGNC Symbol;Acc:HGNC:29419]	15	Peripheral	R2
EBF2	NO	IPA developmental phenotype	ENSG00000221818	EBF transcription factor 2 [Source:HGNC Symbol;Acc:HGNC:19090]	1	Connector	R3
EBF3	NO	IPA developmental phenotype	ENSG00000108001	EBF transcription factor 3 [Source:HGNC Symbol;Acc:HGNC:19087]	10	Peripheral	R2
EBP	YES	IPA developmental phenotype	ENSG00000147155	EBP cholestenol delta-isomerase [Source:HGNC Symbol;Acc:HGNC:3133]	15	Connector_Hub	R6
ECE1	YES	IPA developmental phenotype	ENSG00000117298	endothelin converting enzyme 1 [Source:HGNC Symbol;Acc:HGNC:3146]	15	Peripheral	R2
ECE2	NO	IPA developmental phenotype	ENSG00000145194	endothelin converting enzyme 2 [Source:HGNC Symbol;Acc:HGNC:13275]	15	Connector	R3
ECEL1	NO	IPA developmental phenotype	ENSG00000171551	endothelin converting enzyme like 1 [Source:HGNC Symbol;Acc:HGNC:3147]	15	Ultra_peripheral	R1
ECM1	YES	Embryo Lethal genes	ENSG00000143369	extracellular matrix protein 1 [Source:HGNC Symbol;Acc:HGNC:3153]	1	Peripheral	R2
ECSIT	NO	IPA developmental phenotype	ENSG00000130159	ECSIT signaling integrator [Source:HGNC Symbol;Acc:HGNC:29548]	11	Connector	R3
ECT2	NO	Embryo Lethal genes and IPA developmental phenotype	ENSG00000114346	epithelial cell transforming 2 [Source:HGNC Symbol;Acc:HGNC:3155]	5	Connector	R3
EDA	YES	IPA developmental phenotype	ENSG00000158813	ectodysplasin A [Source:HGNC Symbol;Acc:HGNC:3157]	15	Peripheral	R2
EDA2R	NO	IPA developmental phenotype	ENSG00000131080	ectodysplasin A2 receptor [Source:HGNC Symbol;Acc:HGNC:17756]	15	Peripheral	R2
EDAR	YES	Embryo Lethal genes and IPA developmental phenotype	ENSG00000135960	ectodysplasin A receptor [Source:HGNC Symbol;Acc:HGNC:2895]	15	Peripheral	R2
EDARADD	NO	IPA developmental phenotype	ENSG00000186197	EDAR associated death domain [Source:HGNC Symbol;Acc:HGNC:14341]	1	Connector	R3
EDC3	NO	IPA developmental phenotype	ENSG00000179151	enhancer of mRNA decapping 3 [Source:HGNC Symbol;Acc:HGNC:26114]	5	Peripheral	R2
EDC4	NO	Embryo Lethal genes	ENSG00000038358	enhancer of mRNA decapping 4 [Source:HGNC Symbol;Acc:HGNC:17157]	5	Connector	R3
EDN1	YES	IPA developmental phenotype	ENSG00000078401	endothelin 1 [Source:HGNC Symbol;Acc:HGNC:3176]	16	Connector	R3
EDNRA	YES	Embryo Lethal, IPA developmental phenotype and Known MIE	ENSG00000151617	endothelin receptor type A [Source:HGNC Symbol;Acc:HGNC:3179]	15	Peripheral	R2
EDNRB	YES	IPA developmental phenotype and Known MIE	ENSG00000136160	endothelin receptor type B [Source:HGNC Symbol;Acc:HGNC:3180]	15	Peripheral	R2
EED	NO	IPA developmental phenotype	ENSG00000074266	embryonic ectoderm development [Source:HGNC Symbol;Acc:HGNC:3188]	16	Peripheral	R2
EEF1A2	NO	IPA developmental phenotype	ENSG00000101210	eukaryotic translation elongation factor 1 alpha 2 [Source:HGNC Symbol;Acc:HGNC:3192]	11	Peripheral	R2
EEF1B2	NO	IPA developmental phenotype	ENSG00000283391, ENSG00000114942	eukaryotic translation elongation factor 1 beta 2 [Source:HGNC Symbol;Acc:HGNC:3208]	9	Peripheral	R2
EEF2K	YES	IPA developmental phenotype	ENSG00000284161, ENSG00000103319	eukaryotic elongation factor 2 kinase [Source:HGNC Symbol;Acc:HGNC:24615]	5	Peripheral	R2
EFCAB6	NO	Embryo Lethal genes	ENSG00000186976	EF-hand calcium binding domain 6 [Source:HGNC Symbol;Acc:HGNC:24204]	1	Ultra_peripheral	R1
EFEMP1	YES	IPA developmental phenotype	ENSG00000115380	EGF containing fibulin extracellular matrix protein 1 [Source:HGNC Symbol;Acc:HGNC:3218]	1	Peripheral	R2
EFEMP2	YES	IPA developmental phenotype	ENSG00000172638	EGF containing fibulin extracellular matrix protein 2 [Source:HGNC Symbol;Acc:HGNC:3219]	1	Connector_Hub	R6
EFNA4	YES	Embryo Lethal genes	ENSG00000243364	ephrin A4 [Source:HGNC Symbol;Acc:HGNC:3224]	15	Ultra_peripheral	R1
EFNA5	YES	IPA developmental phenotype	ENSG00000184349	ephrin A5 [Source:HGNC Symbol;Acc:HGNC:3225]	15	Peripheral	R2
EFNB1	YES	IPA developmental phenotype	ENSG00000090776	ephrin B1 [Source:HGNC Symbol;Acc:HGNC:3226]	15	Peripheral	R2
EFNB2	NO	IPA developmental phenotype	ENSG00000125266	ephrin B2 [Source:HGNC Symbol;Acc:HGNC:3227]	15	Connector	R3
EFTUD2	YES	Embryo Lethal genes and IPA developmental phenotype	ENSG00000108883	elongation factor Tu GTP binding domain containing 2 [Source:HGNC Symbol;Acc:HGNC:30858]	16	Peripheral	R2
EGF	YES	IPA developmental phenotype	ENSG00000138798	epidermal growth factor [Source:HGNC Symbol;Acc:HGNC:3229]	5	Peripheral	R2
EGFR	YES	Embryo Lethal genes and IPA developmental phenotype	ENSG00000146648	epidermal growth factor receptor [Source:HGNC Symbol;Acc:HGNC:3236]	5	Connector_Hub	R6
EGLN1	YES	IPA developmental phenotype	ENSG00000135766	egl-9 family hypoxia inducible factor 1 [Source:HGNC Symbol;Acc:HGNC:1232]	12	Connector	R3
EGLN2	YES	IPA developmental phenotype	ENSG00000269858	egl-9 family hypoxia inducible factor 2 [Source:HGNC Symbol;Acc:HGNC:14660]	12	Peripheral	R2
EGLN3	YES	IPA developmental phenotype	ENSG00000129521	egl-9 family hypoxia inducible factor 3 [Source:HGNC Symbol;Acc:HGNC:14661]	5	Connector	R3
EGR1	NO	Embryo Lethal genes and IPA developmental phenotype	ENSG00000120738	early growth response 1 [Source:HGNC Symbol;Acc:HGNC:3238]	10	Connector	R3
EGR2	NO	IPA developmental phenotype	ENSG00000122877	early growth response 2 [Source:HGNC Symbol;Acc:HGNC:3239]	1	Connector	R3
EGR3	NO	IPA developmental phenotype	ENSG00000179388	early growth response 3 [Source:HGNC Symbol;Acc:HGNC:3240]	16	Ultra_peripheral	R1
EGR4	NO	IPA developmental phenotype	ENSG00000135625	early growth response 4 [Source:HGNC Symbol;Acc:HGNC:3241]	1	Ultra_peripheral	R1
EHBP1L1	NO	Embryo Lethal genes	ENSG00000173442	EH domain binding protein 1 like 1 [Source:HGNC Symbol;Acc:HGNC:30682]	9	Ultra_peripheral	R1
EHD1	NO	Embryo Lethal genes and IPA developmental phenotype	ENSG00000110047	EH domain containing 1 [Source:HGNC Symbol;Acc:HGNC:3242]	9	Connector	R3
EHD4	NO	IPA developmental phenotype	ENSG00000103966	EH domain containing 4 [Source:HGNC Symbol;Acc:HGNC:3245]	9	Connector	R3
EHHADH	NO	IPA developmental phenotype	ENSG00000113790	enoyl-CoA hydratase and 3-hydroxyacyl CoA dehydrogenase [Source:HGNC Symbol;Acc:HGNC:3247]	1	Peripheral	R2
EHMT1	YES	Embryo Lethal genes and IPA developmental phenotype	ENSG00000181090	euchromatic histone lysine methyltransferase 1 [Source:HGNC Symbol;Acc:HGNC:24650]	16	Peripheral	R2
EHMT2	YES	Embryo Lethal genes and IPA developmental phenotype	ENSG00000238134,ENSG00000232045,ENSG00000224143,ENSG00000236759,ENSG00000227333,ENSG00000206376,ENSG00000204371	euchromatic histone lysine methyltransferase 2 [Source:HGNC Symbol;Acc:HGNC:14129]	16	Peripheral	R2
EIF1AD	NO	Embryo Lethal genes	ENSG00000175376	eukaryotic translation initiation factor 1A domain containing [Source:HGNC Symbol;Acc:HGNC:28147]	1	Peripheral	R2
EIF1B	NO	Embryo Lethal genes	ENSG00000114784	eukaryotic translation initiation factor 1B [Source:HGNC Symbol;Acc:HGNC:30792]	9	Peripheral	R2
EIF2AK1	YES	IPA developmental phenotype	ENSG00000086232	eukaryotic translation initiation factor 2 alpha kinase 1 [Source:HGNC Symbol;Acc:HGNC:24921]	16	Peripheral	R2
EIF2AK3	YES	IPA developmental phenotype	ENSG00000172071	eukaryotic translation initiation factor 2 alpha kinase 3 [Source:HGNC Symbol;Acc:HGNC:3255]	15	Peripheral	R2
EIF2AK4	YES	IPA developmental phenotype	ENSG00000128829	eukaryotic translation initiation factor 2 alpha kinase 4 [Source:HGNC Symbol;Acc:HGNC:19687]	5	Peripheral	R2
EIF2B2	NO	Embryo Lethal genes	ENSG00000119718	eukaryotic translation initiation factor 2B subunit beta [Source:HGNC Symbol;Acc:HGNC:3258]	15	Peripheral	R2
EIF2B3	NO	Embryo Lethal genes	ENSG00000070785	eukaryotic translation initiation factor 2B subunit gamma [Source:HGNC Symbol;Acc:HGNC:3259]	15	Peripheral	R2
EIF2B4	NO	Embryo Lethal genes	ENSG00000115211	eukaryotic translation initiation factor 2B subunit delta [Source:HGNC Symbol;Acc:HGNC:3260]	15	Peripheral	R2
EIF2S2	NO	Embryo Lethal genes	ENSG00000125977	eukaryotic translation initiation factor 2 subunit beta [Source:HGNC Symbol;Acc:HGNC:3266]	16	Connector	R3
EIF2S3	NO	IPA developmental phenotype	ENSG00000130741	eukaryotic translation initiation factor 2 subunit gamma [Source:HGNC Symbol;Acc:HGNC:3267]	3	Peripheral	R2
EIF3H	NO	Embryo Lethal genes	ENSG00000147677	eukaryotic translation initiation factor 3 subunit H [Source:HGNC Symbol;Acc:HGNC:3273]	9	Peripheral	R2
EIF4A3	NO	IPA developmental phenotype	ENSG00000141543	eukaryotic translation initiation factor 4A3 [Source:HGNC Symbol;Acc:HGNC:18683]	16	Connector_Hub	R6
EIF4E	YES	IPA developmental phenotype	ENSG00000151247	eukaryotic translation initiation factor 4E [Source:HGNC Symbol;Acc:HGNC:3287]	9	Peripheral	R2
EIF4EBP1	NO	IPA developmental phenotype	ENSG00000187840	eukaryotic translation initiation factor 4E binding protein 1 [Source:HGNC Symbol;Acc:HGNC:3288]	5	Peripheral	R2
EIF4ENIF1	NO	Embryo Lethal genes	ENSG00000184708	eukaryotic translation initiation factor 4E nuclear import factor 1 [Source:HGNC Symbol;Acc:HGNC:16687]	5	Peripheral	R2
EIF4G2	NO	Embryo Lethal genes and IPA developmental phenotype	ENSG00000110321	eukaryotic translation initiation factor 4 gamma 2 [Source:HGNC Symbol;Acc:HGNC:3297]	9	Peripheral	R2
EIF6	NO	IPA developmental phenotype	ENSG00000242372	eukaryotic translation initiation factor 6 [Source:HGNC Symbol;Acc:HGNC:6159]	9	Peripheral	R2
ELAC2	NO	Embryo Lethal genes	ENSG00000006744	elaC ribonuclease Z 2 [Source:HGNC Symbol;Acc:HGNC:14198]	11	Connector	R3
ELAPOR1	NO	Embryo Lethal genes	ENSG00000116299	endosome-lysosome associated apoptosis and autophagy regulator 1 [Source:HGNC Symbol;Acc:HGNC:29618]	3	Peripheral	R2
ELAVL1	YES	Embryo Lethal genes and IPA developmental phenotype	ENSG00000066044	ELAV like RNA binding protein 1 [Source:HGNC Symbol;Acc:HGNC:3312]	16	Peripheral	R2
ELF3	NO	Embryo Lethal genes	ENSG00000163435	E74 like ETS transcription factor 3 [Source:HGNC Symbol;Acc:HGNC:3318]	10	Connector	R3
ELF4	NO	IPA developmental phenotype	ENSG00000102034	E74 like ETS transcription factor 4 [Source:HGNC Symbol;Acc:HGNC:3319]	10	Connector	R3
ELF5	NO	IPA developmental phenotype	ENSG00000135374	E74 like ETS transcription factor 5 [Source:HGNC Symbol;Acc:HGNC:3320]	10	Connector	R3
ELK1	NO	IPA developmental phenotype	ENSG00000126767	ETS transcription factor ELK1 [Source:HGNC Symbol;Acc:HGNC:3321]	5	Connector	R3
ELN	YES	IPA developmental phenotype	ENSG00000049540	elastin [Source:HGNC Symbol;Acc:HGNC:3327]	1	Connector	R3
ELOA	NO	IPA developmental phenotype	ENSG00000011007	elongin A [Source:HGNC Symbol;Acc:HGNC:11620]	1	Peripheral	R2
ELOF1	NO	Embryo Lethal genes	ENSG00000130165	elongation factor 1 homolog [Source:HGNC Symbol;Acc:HGNC:28691]	11	Connector	R3
ELOVL4	NO	IPA developmental phenotype	ENSG00000118402	ELOVL fatty acid elongase 4 [Source:HGNC Symbol;Acc:HGNC:14415]	15	Connector_Hub	R6
ELOVL6	YES	Embryo Lethal genes	ENSG00000170522	ELOVL fatty acid elongase 6 [Source:HGNC Symbol;Acc:HGNC:15829]	15	Peripheral	R2
ELP1	NO	Embryo Lethal genes and IPA developmental phenotype	ENSG00000070061	elongator acetyltransferase complex subunit 1 [Source:HGNC Symbol;Acc:HGNC:5959]	9	Connector	R3
ELP2	NO	IPA developmental phenotype	ENSG00000134759	elongator acetyltransferase complex subunit 2 [Source:HGNC Symbol;Acc:HGNC:18248]	9	Peripheral	R2
EMB	NO	Embryo Lethal genes	ENSG00000170571	embigin [Source:HGNC Symbol;Acc:HGNC:30465]	15	Peripheral	R2
EMC1	NO	IPA developmental phenotype	ENSG00000127463	ER membrane protein complex subunit 1 [Source:HGNC Symbol;Acc:HGNC:28957]	15	Peripheral	R2
EMC3	NO	Embryo Lethal genes	ENSG00000125037	ER membrane protein complex subunit 3 [Source:HGNC Symbol;Acc:HGNC:23999]	15	Peripheral	R2
EMC4	NO	Embryo Lethal genes	ENSG00000128463	ER membrane protein complex subunit 4 [Source:HGNC Symbol;Acc:HGNC:28032]	15	Peripheral	R2
EMC6	NO	Embryo Lethal genes	ENSG00000127774	ER membrane protein complex subunit 6 [Source:HGNC Symbol;Acc:HGNC:28430]	15	Peripheral	R2
EMC7	NO	Embryo Lethal genes	ENSG00000134153	ER membrane protein complex subunit 7 [Source:HGNC Symbol;Acc:HGNC:24301]	15	Peripheral	R2
EMD	NO	IPA developmental phenotype	ENSG00000102119	emerin [Source:HGNC Symbol;Acc:HGNC:3331]	15	Connector	R3
EMG1	NO	Embryo Lethal genes and IPA developmental phenotype	ENSG00000126749	EMG1 N1-specific pseudouridine methyltransferase [Source:HGNC Symbol;Acc:HGNC:16912]	16	Peripheral	R2
EMILIN1	YES	IPA developmental phenotype	ENSG00000138080	elastin microfibril interfacer 1 [Source:HGNC Symbol;Acc:HGNC:19880]	1	Peripheral	R2
EML1	NO	IPA developmental phenotype	ENSG00000066629	EMAP like 1 [Source:HGNC Symbol;Acc:HGNC:3330]	5	Peripheral	R2
EMX1	NO	IPA developmental phenotype	ENSG00000135638	empty spiracles homeobox 1 [Source:HGNC Symbol;Acc:HGNC:3340]	5	Connector	R3
EMX2	NO	IPA developmental phenotype	ENSG00000170370	empty spiracles homeobox 2 [Source:HGNC Symbol;Acc:HGNC:3341]	16	Peripheral	R2
EN1	NO	IPA developmental phenotype	ENSG00000163064	engrailed homeobox 1 [Source:HGNC Symbol;Acc:HGNC:3342]	16	Ultra_peripheral	R1
EN2	NO	IPA developmental phenotype	ENSG00000164778	engrailed homeobox 2 [Source:HGNC Symbol;Acc:HGNC:3343]	16	Ultra_peripheral	R1
ENAM	YES	IPA developmental phenotype	ENSG00000132464	enamelin [Source:HGNC Symbol;Acc:HGNC:3344]	6	Peripheral	R2
ENDOG	NO	IPA developmental phenotype	ENSG00000167136	endonuclease G [Source:HGNC Symbol;Acc:HGNC:3346]	5	Connector	R3
ENG	YES	IPA developmental phenotype	ENSG00000106991	endoglin [Source:HGNC Symbol;Acc:HGNC:3349]	11	Connector	R3
ENO2	NO	IPA developmental phenotype	ENSG00000111674	enolase 2 [Source:HGNC Symbol;Acc:HGNC:3353]	11	Peripheral	R2
ENPP2	YES	IPA developmental phenotype	ENSG00000136960	ectonucleotide pyrophosphatase/phosphodiesterase 2 [Source:HGNC Symbol;Acc:HGNC:3357]	16	Peripheral	R2
ENTPD1	YES	IPA developmental phenotype	ENSG00000138185	ectonucleoside triphosphate diphosphohydrolase 1 [Source:HGNC Symbol;Acc:HGNC:3363]	7	Ultra_peripheral	R1
EOGT	NO	Embryo Lethal genes and IPA developmental phenotype	ENSG00000163378	EGF domain specific O-linked N-acetylglucosamine transferase [Source:HGNC Symbol;Acc:HGNC:28526]	15	Peripheral	R2
EOMES	NO	Embryo Lethal genes and IPA developmental phenotype	ENSG00000163508	eomesodermin [Source:HGNC Symbol;Acc:HGNC:3372]	5	Ultra_peripheral	R1
EP300	YES	IPA developmental phenotype	ENSG00000100393	E1A binding protein p300 [Source:HGNC Symbol;Acc:HGNC:3373]	5	Connector	R3
EP400	NO	IPA developmental phenotype	ENSG00000183495	E1A binding protein p400 [Source:HGNC Symbol;Acc:HGNC:11958]	12	Peripheral	R2
EPAS1	YES	Embryo Lethal genes and IPA developmental phenotype	ENSG00000116016	endothelial PAS domain protein 1 [Source:HGNC Symbol;Acc:HGNC:3374]	12	Peripheral	R2
EPB41	NO	Embryo Lethal genes	ENSG00000159023	erythrocyte membrane protein band 4.1 [Source:HGNC Symbol;Acc:HGNC:3377]	9	Peripheral	R2
EPB41L1	NO	Embryo Lethal genes and IPA developmental phenotype	ENSG00000088367	erythrocyte membrane protein band 4.1 like 1 [Source:HGNC Symbol;Acc:HGNC:3378]	9	Connector	R3
EPB41L5	NO	IPA developmental phenotype	ENSG00000115109	erythrocyte membrane protein band 4.1 like 5 [Source:HGNC Symbol;Acc:HGNC:19819]	16	Peripheral	R2
EPC2	NO	Embryo Lethal genes	ENSG00000135999	enhancer of polycomb homolog 2 [Source:HGNC Symbol;Acc:HGNC:24543]	12	Peripheral	R2
EPG5	NO	IPA developmental phenotype	ENSG00000152223	ectopic P-granules autophagy protein 5 homolog [Source:HGNC Symbol;Acc:HGNC:29331]	9	Ultra_peripheral	R1
EPHA2	YES	IPA developmental phenotype	ENSG00000142627	EPH receptor A2 [Source:HGNC Symbol;Acc:HGNC:3386]	15	Connector	R3
EPHA3	YES	IPA developmental phenotype	ENSG00000044524	EPH receptor A3 [Source:HGNC Symbol;Acc:HGNC:3387]	15	Connector	R3
EPHA4	YES	IPA developmental phenotype	ENSG00000116106	EPH receptor A4 [Source:HGNC Symbol;Acc:HGNC:3388]	5	Connector	R3
EPHA7	YES	IPA developmental phenotype	ENSG00000135333	EPH receptor A7 [Source:HGNC Symbol;Acc:HGNC:3390]	15	Peripheral	R2
EPHB2	YES	IPA developmental phenotype	ENSG00000133216	EPH receptor B2 [Source:HGNC Symbol;Acc:HGNC:3393]	3	Connector	R3
EPHB3	YES	IPA developmental phenotype	ENSG00000182580	EPH receptor B3 [Source:HGNC Symbol;Acc:HGNC:3394]	5	Connector	R3
EPHB4	YES	IPA developmental phenotype	ENSG00000196411	EPH receptor B4 [Source:HGNC Symbol;Acc:HGNC:3395]	15	Peripheral	R2
EPHX1	YES	IPA developmental phenotype	ENSG00000143819	epoxide hydrolase 1 [Source:HGNC Symbol;Acc:HGNC:3401]	15	Peripheral	R2
EPN1	NO	IPA developmental phenotype	ENSG00000063245	epsin 1 [Source:HGNC Symbol;Acc:HGNC:21604]	9	Connector	R3
EPN2	NO	IPA developmental phenotype	ENSG00000072134	epsin 2 [Source:HGNC Symbol;Acc:HGNC:18639]	5	Peripheral	R2
EPO	YES	IPA developmental phenotype	ENSG00000130427	erythropoietin [Source:HGNC Symbol;Acc:HGNC:3415]	15	Peripheral	R2
EPOR	YES	IPA developmental phenotype	ENSG00000187266	erythropoietin receptor [Source:HGNC Symbol;Acc:HGNC:3416]	5	Peripheral	R2
EPRS1	NO	Embryo Lethal genes	ENSG00000136628	glutamyl-prolyl-tRNA synthetase 1 [Source:HGNC Symbol;Acc:HGNC:3418]	9	Peripheral	R2
EPS8	NO	IPA developmental phenotype	ENSG00000151491	epidermal growth factor receptor pathway substrate 8 [Source:HGNC Symbol;Acc:HGNC:3420]	1	Connector	R3
ERAL1	NO	IPA developmental phenotype	ENSG00000132591	Era like 12S mitochondrial rRNA chaperone 1 [Source:HGNC Symbol;Acc:HGNC:3424]	11	Peripheral	R2
ERBB2	YES	IPA developmental phenotype	ENSG00000141736	erb-b2 receptor tyrosine kinase 2 [Source:HGNC Symbol;Acc:HGNC:3430]	5	Connector_Hub	R6
ERBB3	YES	IPA developmental phenotype	ENSG00000065361	erb-b2 receptor tyrosine kinase 3 [Source:HGNC Symbol;Acc:HGNC:3431]	5	Connector_Hub	R6
ERBIN	NO	IPA developmental phenotype	ENSG00000112851	erbb2 interacting protein [Source:HGNC Symbol;Acc:HGNC:15842]	9	Connector	R3
ERC1	NO	Embryo Lethal genes	ENSG00000082805	ELKS/RAB6-interacting/CAST family member 1 [Source:HGNC Symbol;Acc:HGNC:17072]	5	Peripheral	R2
ERCC1	NO	IPA developmental phenotype	ENSG00000012061	ERCC excision repair 1, endonuclease non-catalytic subunit [Source:HGNC Symbol;Acc:HGNC:3433]	11	Connector	R3
ERCC2	NO	IPA developmental phenotype	ENSG00000104884	ERCC excision repair 2, TFIIH core complex helicase subunit [Source:HGNC Symbol;Acc:HGNC:3434]	12	Peripheral	R2
ERCC3	NO	Embryo Lethal genes and IPA developmental phenotype	ENSG00000163161	ERCC excision repair 3, TFIIH core complex helicase subunit [Source:HGNC Symbol;Acc:HGNC:3435]	12	Peripheral	R2
ERCC4	NO	IPA developmental phenotype	ENSG00000175595	ERCC excision repair 4, endonuclease catalytic subunit [Source:HGNC Symbol;Acc:HGNC:3436]	11	Peripheral	R2
ERCC5	YES	IPA developmental phenotype	ENSG00000134899	ERCC excision repair 5, endonuclease [Source:HGNC Symbol;Acc:HGNC:3437]	12	Peripheral	R2
ERCC6	NO	IPA developmental phenotype	ENSG00000225830	ERCC excision repair 6, chromatin remodeling factor [Source:HGNC Symbol;Acc:HGNC:3438]	16	Peripheral	R2
ERCC8	NO	IPA developmental phenotype	ENSG00000049167	ERCC excision repair 8, CSA ubiquitin ligase complex subunit [Source:HGNC Symbol;Acc:HGNC:3439]	3	Peripheral	R2
ERF	NO	Embryo Lethal genes and IPA developmental phenotype	ENSG00000105722	ETS2 repressor factor [Source:HGNC Symbol;Acc:HGNC:3444]	10	Peripheral	R2
ERFE	NO	IPA developmental phenotype	ENSG00000178752	erythroferrone [Source:HGNC Symbol;Acc:HGNC:26727]	5	Ultra_peripheral	R1
ERG	YES	Embryo Lethal genes	ENSG00000157554	ETS transcription factor ERG [Source:HGNC Symbol;Acc:HGNC:3446]	16	Peripheral	R2
ERLIN2	NO	IPA developmental phenotype	ENSG00000147475	ER lipid raft associated 2 [Source:HGNC Symbol;Acc:HGNC:1356]	15	Peripheral	R2
ERN1	YES	IPA developmental phenotype	ENSG00000178607	endoplasmic reticulum to nucleus signaling 1 [Source:HGNC Symbol;Acc:HGNC:3449]	3	Connector	R3
ERP44	YES	Embryo Lethal genes	ENSG00000023318	endoplasmic reticulum protein 44 [Source:HGNC Symbol;Acc:HGNC:18311]	5	Connector	R3
ERVFRD-1	NO	IPA developmental phenotype	ENSG00000244476	endogenous retrovirus group FRD member 1, envelope [Source:HGNC Symbol;Acc:HGNC:33823]	15	Peripheral	R2
ESCO2	NO	Embryo Lethal genes and IPA developmental phenotype	ENSG00000171320	establishment of sister chromatid cohesion N-acetyltransferase 2 [Source:HGNC Symbol;Acc:HGNC:27230]	1	Peripheral	R2
ESPL1	NO	IPA developmental phenotype	ENSG00000135476	extra spindle pole bodies like 1, separase [Source:HGNC Symbol;Acc:HGNC:16856]	5	Connector	R3
ESR1	YES	IPA developmental phenotype and Known MIE	ENSG00000091831	estrogen receptor 1 [Source:HGNC Symbol;Acc:HGNC:3467]	16	Connector_Hub	R6
ESR2	YES	IPA developmental phenotype and Known MIE	ENSG00000140009	estrogen receptor 2 [Source:HGNC Symbol;Acc:HGNC:3468]	16	Connector_Hub	R6
ESRP1	NO	IPA developmental phenotype	ENSG00000104413	epithelial splicing regulatory protein 1 [Source:HGNC Symbol;Acc:HGNC:25966]	3	Peripheral	R2
ESRRA	YES	Embryo Lethal genes and IPA developmental phenotype	ENSG00000173153	estrogen related receptor alpha [Source:HGNC Symbol;Acc:HGNC:3471]	10	Connector	R3
ESRRB	YES	IPA developmental phenotype	ENSG00000119715	estrogen related receptor beta [Source:HGNC Symbol;Acc:HGNC:3473]	10	Peripheral	R2
ESX1	NO	IPA developmental phenotype	ENSG00000123576	ESX homeobox 1 [Source:HGNC Symbol;Acc:HGNC:14865]	9	Peripheral	R2
ETFDH	NO	Embryo Lethal genes	ENSG00000171503	electron transfer flavoprotein dehydrogenase [Source:HGNC Symbol;Acc:HGNC:3483]	1	Peripheral	R2
ETHE1	NO	Embryo Lethal genes and IPA developmental phenotype	ENSG00000105755	ETHE1 persulfide dioxygenase [Source:HGNC Symbol;Acc:HGNC:23287]	11	Connector	R3
ETS1	NO	IPA developmental phenotype	ENSG00000134954	ETS proto-oncogene 1, transcription factor [Source:HGNC Symbol;Acc:HGNC:3488]	16	Connector	R3
ETS2	NO	IPA developmental phenotype	ENSG00000157557	ETS proto-oncogene 2, transcription factor [Source:HGNC Symbol;Acc:HGNC:3489]	5	Connector	R3
ETV2	NO	IPA developmental phenotype	ENSG00000105672	ETS variant transcription factor 2 [Source:HGNC Symbol;Acc:HGNC:3491]	15	Ultra_peripheral	R1
ETV5	NO	IPA developmental phenotype	ENSG00000244405	ETS variant transcription factor 5 [Source:HGNC Symbol;Acc:HGNC:3494]	10	Connector	R3
ETV6	NO	IPA developmental phenotype	ENSG00000139083	ETS variant transcription factor 6 [Source:HGNC Symbol;Acc:HGNC:3495]	1	Peripheral	R2
EVC	NO	IPA developmental phenotype	ENSG00000072840	EvC ciliary complex subunit 1 [Source:HGNC Symbol;Acc:HGNC:3497]	16	Ultra_peripheral	R1
EVC2	NO	IPA developmental phenotype	ENSG00000173040	EvC ciliary complex subunit 2 [Source:HGNC Symbol;Acc:HGNC:19747]	15	Peripheral	R2
EVX2	NO	IPA developmental phenotype	ENSG00000174279	even-skipped homeobox 2 [Source:HGNC Symbol;Acc:HGNC:3507]	1	Peripheral	R2
EWSR1	NO	Embryo Lethal genes	ENSG00000182944	EWS RNA binding protein 1 [Source:HGNC Symbol;Acc:HGNC:3508]	11	Connector	R3
EXOC3L2	NO	Embryo Lethal genes and IPA developmental phenotype	ENSG00000283632	exocyst complex component 3 like 2 [Source:HGNC Symbol;Acc:HGNC:30162]	1	Connector	R3
EXOC4	NO	Embryo Lethal genes and IPA developmental phenotype	ENSG00000131558	exocyst complex component 4 [Source:HGNC Symbol;Acc:HGNC:30389]	5	Connector	R3
EXOC6	NO	Embryo Lethal genes	ENSG00000138190	exocyst complex component 6 [Source:HGNC Symbol;Acc:HGNC:23196]	3	Connector	R3
EXOC8	NO	Embryo Lethal genes and IPA developmental phenotype	ENSG00000116903	exocyst complex component 8 [Source:HGNC Symbol;Acc:HGNC:24659]	1	Peripheral	R2
EXOSC3	NO	IPA developmental phenotype	ENSG00000107371	exosome component 3 [Source:HGNC Symbol;Acc:HGNC:17944]	16	Peripheral	R2
EXOSC8	NO	Embryo Lethal genes and IPA developmental phenotype	ENSG00000120699	exosome component 8 [Source:HGNC Symbol;Acc:HGNC:17035]	1	Peripheral	R2
EXOSC9	NO	Embryo Lethal genes	ENSG00000123737	exosome component 9 [Source:HGNC Symbol;Acc:HGNC:9137]	16	Peripheral	R2
EXPH5	NO	IPA developmental phenotype	ENSG00000110723	exophilin 5 [Source:HGNC Symbol;Acc:HGNC:30578]	5	Peripheral	R2
EXT1	NO	IPA developmental phenotype	ENSG00000182197	exostosin glycosyltransferase 1 [Source:HGNC Symbol;Acc:HGNC:3512]	15	Peripheral	R2
EXT2	NO	IPA developmental phenotype	ENSG00000151348	exostosin glycosyltransferase 2 [Source:HGNC Symbol;Acc:HGNC:3513]	9	Connector	R3
EXTL1	NO	IPA developmental phenotype	ENSG00000158008	exostosin like glycosyltransferase 1 [Source:HGNC Symbol;Acc:HGNC:3515]	15	Peripheral	R2
EXTL3	NO	IPA developmental phenotype	ENSG00000012232	exostosin like glycosyltransferase 3 [Source:HGNC Symbol;Acc:HGNC:3518]	15	Peripheral	R2
EYA1	NO	Embryo Lethal genes and IPA developmental phenotype	ENSG00000104313	EYA transcriptional coactivator and phosphatase 1 [Source:HGNC Symbol;Acc:HGNC:3519]	15	Connector	R3
EYA4	NO	Embryo Lethal genes	ENSG00000112319	EYA transcriptional coactivator and phosphatase 4 [Source:HGNC Symbol;Acc:HGNC:3522]	5	Connector	R3
EZH2	NO	IPA developmental phenotype	ENSG00000106462	enhancer of zeste 2 polycomb repressive complex 2 subunit [Source:HGNC Symbol;Acc:HGNC:3527]	16	Peripheral	R2
EZR	NO	Embryo Lethal genes	ENSG00000092820	ezrin [Source:HGNC Symbol;Acc:HGNC:12691]	9	Connector_Hub	R6
F10	YES	Embryo Lethal genes and IPA developmental phenotype	ENSG00000126218	coagulation factor X [Source:HGNC Symbol;Acc:HGNC:3528]	3	Connector	R3
F11	YES	IPA developmental phenotype	ENSG00000088926	coagulation factor XI [Source:HGNC Symbol;Acc:HGNC:3529]	3	Connector	R3
F2	YES	Embryo Lethal genes and IPA developmental phenotype	ENSG00000180210	coagulation factor II, thrombin [Source:HGNC Symbol;Acc:HGNC:3535]	5	Connector	R3
F2R	YES	IPA developmental phenotype	ENSG00000181104	coagulation factor II thrombin receptor [Source:HGNC Symbol;Acc:HGNC:3537]	9	Peripheral	R2
F2RL1	YES	IPA developmental phenotype	ENSG00000164251	F2R like trypsin receptor 1 [Source:HGNC Symbol;Acc:HGNC:3538]	15	Peripheral	R2
F3	YES	IPA developmental phenotype	ENSG00000117525	coagulation factor III, tissue factor [Source:HGNC Symbol;Acc:HGNC:3541]	3	Peripheral	R2
F5	YES	IPA developmental phenotype	ENSG00000198734	coagulation factor V [Source:HGNC Symbol;Acc:HGNC:3542]	15	Connector	R3
F7	YES	Embryo Lethal genes	ENSG00000057593	coagulation factor VII [Source:HGNC Symbol;Acc:HGNC:3544]	3	Connector	R3
F9	YES	IPA developmental phenotype	ENSG00000101981	coagulation factor IX [Source:HGNC Symbol;Acc:HGNC:3551]	5	Connector	R3
FABP7	NO	IPA developmental phenotype	ENSG00000164434	fatty acid binding protein 7 [Source:HGNC Symbol;Acc:HGNC:3562]	3	Peripheral	R2
FADD	NO	Embryo Lethal genes and IPA developmental phenotype	ENSG00000168040	Fas associated via death domain [Source:HGNC Symbol;Acc:HGNC:3573]	5	Connector	R3
FADS2	NO	IPA developmental phenotype	ENSG00000134824	fatty acid desaturase 2 [Source:HGNC Symbol;Acc:HGNC:3575]	15	Connector	R3
FAM111A	NO	IPA developmental phenotype	ENSG00000166801	FAM111 trypsin like peptidase A [Source:HGNC Symbol;Acc:HGNC:24725]	16	Peripheral	R2
FAM120B	NO	Embryo Lethal genes	ENSG00000275333, ENSG00000112584	family with sequence similarity 120B [Source:HGNC Symbol;Acc:HGNC:21109]	5	Connector	R3
FAM126A	NO	IPA developmental phenotype	ENSG00000122591	family with sequence similarity 126 member A [Source:HGNC Symbol;Acc:HGNC:24587]	1	Connector	R3
FAM13B	NO	Embryo Lethal genes	ENSG00000031003	family with sequence similarity 13 member B [Source:HGNC Symbol;Acc:HGNC:1335]	5	Connector	R3
FAM161A	NO	IPA developmental phenotype	ENSG00000170264	FAM161 centrosomal protein A [Source:HGNC Symbol;Acc:HGNC:25808]	1	Connector_Hub	R6
FAM20A	YES	IPA developmental phenotype	ENSG00000108950	FAM20A golgi associated secretory pathway pseudokinase [Source:HGNC Symbol;Acc:HGNC:23015]	6	Peripheral	R2
FAM20C	YES	IPA developmental phenotype	ENSG00000281429,ENSG00000282147,ENSG00000288499,ENSG00000177706	FAM20C golgi associated secretory pathway kinase [Source:HGNC Symbol;Acc:HGNC:22140]	6	Connector	R3
FAM210A	NO	Embryo Lethal genes	ENSG00000177150	family with sequence similarity 210 member A [Source:HGNC Symbol;Acc:HGNC:28346]	11	Connector	R3
FAM83H	NO	IPA developmental phenotype	ENSG00000273889, ENSG00000180921	family with sequence similarity 83 member H [Source:HGNC Symbol;Acc:HGNC:24797]	5	Connector	R3
FAM98C	NO	IPA developmental phenotype	ENSG00000130244	family with sequence similarity 98 member C [Source:HGNC Symbol;Acc:HGNC:27119]	3	Peripheral	R2
FANCB	NO	IPA developmental phenotype	ENSG00000181544	FA complementation group B [Source:HGNC Symbol;Acc:HGNC:3583]	9	Connector	R3
FANCC	NO	IPA developmental phenotype	ENSG00000158169	FA complementation group C [Source:HGNC Symbol;Acc:HGNC:3584]	5	Peripheral	R2
FANCD2	NO	IPA developmental phenotype	ENSG00000144554	FA complementation group D2 [Source:HGNC Symbol;Acc:HGNC:3585]	15	Connector	R3
FANCG	NO	IPA developmental phenotype	ENSG00000221829	FA complementation group G [Source:HGNC Symbol;Acc:HGNC:3588]	1	Peripheral	R2
FANCI	NO	Embryo Lethal genes	ENSG00000140525	FA complementation group I [Source:HGNC Symbol;Acc:HGNC:25568]	15	Connector	R3
FARS2	YES	Embryo Lethal genes	ENSG00000145982	phenylalanyl-tRNA synthetase 2, mitochondrial [Source:HGNC Symbol;Acc:HGNC:21062]	1	Peripheral	R2
FARSA	NO	Embryo Lethal genes	ENSG00000179115	phenylalanyl-tRNA synthetase subunit alpha [Source:HGNC Symbol;Acc:HGNC:3592]	16	Peripheral	R2
FAS	YES	IPA developmental phenotype	ENSG00000026103	Fas cell surface death receptor [Source:HGNC Symbol;Acc:HGNC:11920]	5	Connector	R3
FASLG	YES	IPA developmental phenotype	ENSG00000117560	Fas ligand [Source:HGNC Symbol;Acc:HGNC:11936]	5	Connector_Hub	R6
FASN	YES	IPA developmental phenotype	ENSG00000169710	fatty acid synthase [Source:HGNC Symbol;Acc:HGNC:3594]	11	Peripheral	R2
FASTKD5	NO	Embryo Lethal genes	ENSG00000215251	FAST kinase domains 5 [Source:HGNC Symbol;Acc:HGNC:25790]	5	Connector	R3
FAT3	YES	IPA developmental phenotype	ENSG00000165323	FAT atypical cadherin 3 [Source:HGNC Symbol;Acc:HGNC:23112]	15	Connector	R3
FAT4	YES	IPA developmental phenotype	ENSG00000196159	FAT atypical cadherin 4 [Source:HGNC Symbol;Acc:HGNC:23109]	15	Connector	R3
FBLN1	YES	IPA developmental phenotype	ENSG00000077942	fibulin 1 [Source:HGNC Symbol;Acc:HGNC:3600]	1	Peripheral	R2
FBLN5	YES	IPA developmental phenotype	ENSG00000140092	fibulin 5 [Source:HGNC Symbol;Acc:HGNC:3602]	1	Peripheral	R2
FBN1	YES	IPA developmental phenotype	ENSG00000166147	fibrillin 1 [Source:HGNC Symbol;Acc:HGNC:3603]	1	Peripheral	R2
FBN2	YES	IPA developmental phenotype	ENSG00000138829	fibrillin 2 [Source:HGNC Symbol;Acc:HGNC:3604]	1	Connector	R3
FBP2	NO	Embryo Lethal genes	ENSG00000130957	fructose-bisphosphatase 2 [Source:HGNC Symbol;Acc:HGNC:3607]	5	Peripheral	R2
FBXL12	NO	IPA developmental phenotype	ENSG00000127452	F-box and leucine rich repeat protein 12 [Source:HGNC Symbol;Acc:HGNC:13611]	3	Peripheral	R2
FBXL16	NO	Embryo Lethal genes	ENSG00000127585	F-box and leucine rich repeat protein 16 [Source:HGNC Symbol;Acc:HGNC:14150]	5	Peripheral	R2
FBXL19	NO	Embryo Lethal genes	ENSG00000099364	F-box and leucine rich repeat protein 19 [Source:HGNC Symbol;Acc:HGNC:25300]	11	Connector	R3
FBXL20	NO	Embryo Lethal genes	ENSG00000108306	F-box and leucine rich repeat protein 20 [Source:HGNC Symbol;Acc:HGNC:24679]	5	Connector	R3
FBXL5	NO	Embryo Lethal genes and IPA developmental phenotype	ENSG00000118564	F-box and leucine rich repeat protein 5 [Source:HGNC Symbol;Acc:HGNC:13602]	5	Peripheral	R2
FBXO16	NO	Embryo Lethal genes	ENSG00000214050	F-box protein 16 [Source:HGNC Symbol;Acc:HGNC:13618]	1	Peripheral	R2
FBXO28	NO	Embryo Lethal genes	ENSG00000143756	F-box protein 28 [Source:HGNC Symbol;Acc:HGNC:29046]	1	Connector	R3
FBXO30	NO	Embryo Lethal genes	ENSG00000118496	F-box protein 30 [Source:HGNC Symbol;Acc:HGNC:15600]	5	Connector	R3
FBXO31	NO	IPA developmental phenotype	ENSG00000103264	F-box protein 31 [Source:HGNC Symbol;Acc:HGNC:16510]	5	Connector	R3
FBXO45	NO	IPA developmental phenotype	ENSG00000174013	F-box protein 45 [Source:HGNC Symbol;Acc:HGNC:29148]	5	Connector	R3
FBXO5	NO	IPA developmental phenotype	ENSG00000112029	F-box protein 5 [Source:HGNC Symbol;Acc:HGNC:13584]	5	Peripheral	R2
FBXW4	NO	IPA developmental phenotype	ENSG00000107829	F-box and WD repeat domain containing 4 [Source:HGNC Symbol;Acc:HGNC:10847]	5	Peripheral	R2
FBXW7	NO	IPA developmental phenotype	ENSG00000109670	F-box and WD repeat domain containing 7 [Source:HGNC Symbol;Acc:HGNC:16712]	5	Peripheral	R2
FBXW8	NO	Embryo Lethal genes and IPA developmental phenotype	ENSG00000174989	F-box and WD repeat domain containing 8 [Source:HGNC Symbol;Acc:HGNC:13597]	5	Peripheral	R2
FBXW9	NO	Embryo Lethal genes	ENSG00000132004	F-box and WD repeat domain containing 9 [Source:HGNC Symbol;Acc:HGNC:28136]	11	Ultra_peripheral	R1
FCER1G	NO	Embryo Lethal genes and IPA developmental phenotype	ENSG00000158869	Fc fragment of IgE receptor Ig [Source:HGNC Symbol;Acc:HGNC:3611]	15	Peripheral	R2
FCER2	YES	IPA developmental phenotype	ENSG00000104921	Fc fragment of IgE receptor II [Source:HGNC Symbol;Acc:HGNC:3612]	10	Ultra_peripheral	R1
FCGR1A	YES	IPA developmental phenotype	ENSG00000150337	Fc fragment of IgG receptor Ia [Source:HGNC Symbol;Acc:HGNC:3613]	15	Peripheral	R2
FCGR2A	YES	IPA developmental phenotype	ENSG00000143226	Fc fragment of IgG receptor IIa [Source:HGNC Symbol;Acc:HGNC:3616]	15	Peripheral	R2
FCGR2B	YES	IPA developmental phenotype	ENSG00000072694	Fc fragment of IgG receptor IIb [Source:HGNC Symbol;Acc:HGNC:3618]	5	Peripheral	R2
FCGR2C	YES	IPA developmental phenotype	ENSG00000244682	Fc fragment of IgG receptor IIc (gene/pseudogene) [Source:HGNC Symbol;Acc:HGNC:15626]	5	Peripheral	R2
FCGR3A	YES	IPA developmental phenotype	ENSG00000203747	Fc fragment of IgG receptor IIIa [Source:HGNC Symbol;Acc:HGNC:3619]	9	Connector	R3
FCGR3B	YES	IPA developmental phenotype	ENSG00000162747	Fc fragment of IgG receptor IIIb [Source:HGNC Symbol;Acc:HGNC:3620]	15	Peripheral	R2
FDFT1	YES	Embryo Lethal genes and IPA developmental phenotype	ENSG00000284967,ENSG00000079459	farnesyl-diphosphate farnesyltransferase 1 [Source:NCBI gene (formerly Entrezgene);Acc:2222]	15	Peripheral	R2
FDPS	YES	IPA developmental phenotype and Known MIE	ENSG00000160752	farnesyl diphosphate synthase [Source:HGNC Symbol;Acc:HGNC:3631]	11	Connector	R3
FDX1	NO	Embryo Lethal genes	ENSG00000137714	ferredoxin 1 [Source:HGNC Symbol;Acc:HGNC:3638]	11	Peripheral	R2
FDXACB1	NO	Embryo Lethal genes	ENSG00000255561	ferredoxin-fold anticodon binding domain containing 1 [Source:HGNC Symbol;Acc:HGNC:25110]	16	Connector	R3
FEN1	YES	IPA developmental phenotype	ENSG00000168496	flap structure-specific endonuclease 1 [Source:HGNC Symbol;Acc:HGNC:3650]	16	Peripheral	R2
FERMT1	NO	IPA developmental phenotype	ENSG00000101311	fermitin family member 1 [Source:HGNC Symbol;Acc:HGNC:15889]	16	Connector	R3
FERMT2	NO	IPA developmental phenotype	ENSG00000073712	fermitin family member 2 [Source:HGNC Symbol;Acc:HGNC:15767]	5	Connector	R3
FERMT3	NO	Embryo Lethal genes and IPA developmental phenotype	ENSG00000149781	fermitin family member 3 [Source:HGNC Symbol;Acc:HGNC:23151]	16	Peripheral	R2
FES	YES	IPA developmental phenotype	ENSG00000182511	FES proto-oncogene, tyrosine kinase [Source:HGNC Symbol;Acc:HGNC:3657]	5	Peripheral	R2
FEZ1	NO	IPA developmental phenotype	ENSG00000149557	fasciculation and elongation protein zeta 1 [Source:HGNC Symbol;Acc:HGNC:3659]	12	Connector	R3
FEZF1	NO	IPA developmental phenotype	ENSG00000128610	FEZ family zinc finger 1 [Source:HGNC Symbol;Acc:HGNC:22788]	1	Ultra_peripheral	R1
FEZF2	NO	IPA developmental phenotype	ENSG00000153266	FEZ family zinc finger 2 [Source:HGNC Symbol;Acc:HGNC:13506]	3	Ultra_peripheral	R1
FGA	YES	IPA developmental phenotype	ENSG00000171560	fibrinogen alpha chain [Source:HGNC Symbol;Acc:HGNC:3661]	6	Connector	R3
FGD1	NO	IPA developmental phenotype	ENSG00000102302	FYVE, RhoGEF and PH domain containing 1 [Source:HGNC Symbol;Acc:HGNC:3663]	16	Peripheral	R2
FGD4	NO	IPA developmental phenotype	ENSG00000139132	FYVE, RhoGEF and PH domain containing 4 [Source:HGNC Symbol;Acc:HGNC:19125]	16	Peripheral	R2
FGF1	YES	IPA developmental phenotype	ENSG00000113578	fibroblast growth factor 1 [Source:HGNC Symbol;Acc:HGNC:3665]	15	Connector	R3
FGF10	YES	Embryo Lethal genes and IPA developmental phenotype	ENSG00000070193	fibroblast growth factor 10 [Source:HGNC Symbol;Acc:HGNC:3666]	16	Peripheral	R2
FGF12	YES	IPA developmental phenotype	ENSG00000114279	fibroblast growth factor 12 [Source:HGNC Symbol;Acc:HGNC:3668]	1	Peripheral	R2
FGF13	NO	IPA developmental phenotype	ENSG00000129682	fibroblast growth factor 13 [Source:HGNC Symbol;Acc:HGNC:3670]	9	Peripheral	R2
FGF16	YES	IPA developmental phenotype	ENSG00000196468	fibroblast growth factor 16 [Source:HGNC Symbol;Acc:HGNC:3672]	1	Peripheral	R2
FGF17	YES	IPA developmental phenotype	ENSG00000158815	fibroblast growth factor 17 [Source:HGNC Symbol;Acc:HGNC:3673]	16	Peripheral	R2
FGF19	YES	IPA developmental phenotype	ENSG00000162344	fibroblast growth factor 19 [Source:HGNC Symbol;Acc:HGNC:3675]	10	Peripheral	R2
FGF2	YES	IPA developmental phenotype	ENSG00000138685	fibroblast growth factor 2 [Source:HGNC Symbol;Acc:HGNC:3676]	9	Peripheral	R2
FGF20	YES	IPA developmental phenotype	ENSG00000078579	fibroblast growth factor 20 [Source:HGNC Symbol;Acc:HGNC:3677]	16	Ultra_peripheral	R1
FGF23	YES	IPA developmental phenotype	ENSG00000118972	fibroblast growth factor 23 [Source:HGNC Symbol;Acc:HGNC:3680]	9	Ultra_peripheral	R1
FGF3	YES	Embryo Lethal genes and IPA developmental phenotype	ENSG00000186895	fibroblast growth factor 3 [Source:HGNC Symbol;Acc:HGNC:3681]	16	Peripheral	R2
FGF4	YES	IPA developmental phenotype	ENSG00000075388	fibroblast growth factor 4 [Source:HGNC Symbol;Acc:HGNC:3682]	9	Ultra_peripheral	R1
FGF7	YES	IPA developmental phenotype	ENSG00000140285	fibroblast growth factor 7 [Source:HGNC Symbol;Acc:HGNC:3685]	3	Peripheral	R2
FGF8	YES	Embryo Lethal genes and IPA developmental phenotype	ENSG00000107831	fibroblast growth factor 8 [Source:HGNC Symbol;Acc:HGNC:3686]	16	Peripheral	R2
FGF9	YES	Embryo Lethal genes and IPA developmental phenotype	ENSG00000102678	fibroblast growth factor 9 [Source:HGNC Symbol;Acc:HGNC:3687]	16	Peripheral	R2
FGFR1	YES	IPA developmental phenotype and Known MIE	ENSG00000077782	fibroblast growth factor receptor 1 [Source:HGNC Symbol;Acc:HGNC:3688]	9	Connector	R3
FGFR2	YES	IPA developmental phenotype and Known MIE	ENSG00000066468	fibroblast growth factor receptor 2 [Source:HGNC Symbol;Acc:HGNC:3689]	5	Connector	R3
FGFR3	YES	IPA developmental phenotype and Known MIE	ENSG00000068078	fibroblast growth factor receptor 3 [Source:HGNC Symbol;Acc:HGNC:3690]	3	Connector_Hub	R6
FGFR4	YES	IPA developmental phenotype and Known MIE	ENSG00000160867	fibroblast growth factor receptor 4 [Source:HGNC Symbol;Acc:HGNC:3691]	5	Peripheral	R2
FGFRL1	YES	IPA developmental phenotype	ENSG00000127418	fibroblast growth factor receptor like 1 [Source:HGNC Symbol;Acc:HGNC:3693]	15	Connector	R3
FGG	YES	IPA developmental phenotype	ENSG00000171557	fibrinogen gamma chain [Source:HGNC Symbol;Acc:HGNC:3694]	6	Peripheral	R2
FHL1	NO	IPA developmental phenotype	ENSG00000022267	four and a half LIM domains 1 [Source:HGNC Symbol;Acc:HGNC:3702]	9	Connector	R3
FHL5	NO	IPA developmental phenotype	ENSG00000112214	four and a half LIM domains 5 [Source:HGNC Symbol;Acc:HGNC:17371]	1	Peripheral	R2
FIBP	NO	IPA developmental phenotype	ENSG00000172500	FGF1 intracellular binding protein [Source:HGNC Symbol;Acc:HGNC:3705]	15	Connector	R3
FIG4	NO	IPA developmental phenotype	ENSG00000112367	FIG4 phosphoinositide 5-phosphatase [Source:HGNC Symbol;Acc:HGNC:16873]	15	Connector	R3
FIGLA	NO	IPA developmental phenotype	ENSG00000183733	folliculogenesis specific bHLH transcription factor [Source:HGNC Symbol;Acc:HGNC:24669]	1	Ultra_peripheral	R1
FIGN	NO	IPA developmental phenotype	ENSG00000182263	fidgetin, microtubule severing factor [Source:HGNC Symbol;Acc:HGNC:13285]	16	Peripheral	R2
FIGNL1	NO	Embryo Lethal genes	ENSG00000132436	fidgetin like 1 [Source:HGNC Symbol;Acc:HGNC:13286]	5	Connector	R3
FILIP1L	NO	IPA developmental phenotype	ENSG00000168386	filamin A interacting protein 1 like [Source:HGNC Symbol;Acc:HGNC:24589]	9	Peripheral	R2
FIS1	NO	Embryo Lethal genes	ENSG00000214253	fission, mitochondrial 1 [Source:HGNC Symbol;Acc:HGNC:21689]	15	Peripheral	R2
FITM2	NO	Embryo Lethal genes	ENSG00000197296	fat storage inducing transmembrane protein 2 [Source:HGNC Symbol;Acc:HGNC:16135]	15	Peripheral	R2
FKBP10	YES	IPA developmental phenotype	ENSG00000141756	FKBP prolyl isomerase 10 [Source:HGNC Symbol;Acc:HGNC:18169]	11	Peripheral	R2
FKBP14	YES	IPA developmental phenotype	ENSG00000106080	FKBP prolyl isomerase 14 [Source:HGNC Symbol;Acc:HGNC:18625]	15	Peripheral	R2
FKBP1A	YES	IPA developmental phenotype	ENSG00000088832	FKBP prolyl isomerase 1A [Source:HGNC Symbol;Acc:HGNC:3711]	3	Peripheral	R2
FKBP4	YES	IPA developmental phenotype	ENSG00000004478	FKBP prolyl isomerase 4 [Source:HGNC Symbol;Acc:HGNC:3720]	5	Peripheral	R2
FKBP5	YES	Embryo Lethal genes	ENSG00000096060	FKBP prolyl isomerase 5 [Source:HGNC Symbol;Acc:HGNC:3721]	5	Peripheral	R2
FKBP8	YES	IPA developmental phenotype	ENSG00000105701	FKBP prolyl isomerase 8 [Source:HGNC Symbol;Acc:HGNC:3724]	15	Peripheral	R2
FKRP	YES	IPA developmental phenotype	ENSG00000181027	fukutin related protein [Source:HGNC Symbol;Acc:HGNC:17997]	15	Peripheral	R2
FKTN	YES	IPA developmental phenotype	ENSG00000106692	fukutin [Source:HGNC Symbol;Acc:HGNC:3622]	15	Ultra_peripheral	R1
FLG	NO	IPA developmental phenotype	ENSG00000143631	filaggrin [Source:HGNC Symbol;Acc:HGNC:3748]	6	Peripheral	R2
FLI1	NO	IPA developmental phenotype	ENSG00000151702	Fli-1 proto-oncogene, ETS transcription factor [Source:HGNC Symbol;Acc:HGNC:3749]	1	Peripheral	R2
FLII	NO	Embryo Lethal genes and IPA developmental phenotype	ENSG00000284571,ENSG00000177731	FLII actin remodeling protein [Source:HGNC Symbol;Acc:HGNC:3750]	9	Peripheral	R2
FLNA	YES	IPA developmental phenotype	ENSG00000196924	filamin A [Source:HGNC Symbol;Acc:HGNC:3754]	9	Connector	R3
FLNB	NO	Embryo Lethal genes and IPA developmental phenotype	ENSG00000136068	filamin B [Source:HGNC Symbol;Acc:HGNC:3755]	9	Peripheral	R2
FLNC	NO	IPA developmental phenotype	ENSG00000128591	filamin C [Source:HGNC Symbol;Acc:HGNC:3756]	9	Connector	R3
FLRT3	NO	IPA developmental phenotype	ENSG00000125848	fibronectin leucine rich transmembrane protein 3 [Source:HGNC Symbol;Acc:HGNC:3762]	15	Peripheral	R2
FLT1	YES	IPA developmental phenotype	ENSG00000102755	fms related receptor tyrosine kinase 1 [Source:HGNC Symbol;Acc:HGNC:3763]	5	Peripheral	R2
FLT3LG	YES	IPA developmental phenotype	ENSG00000090554	fms related receptor tyrosine kinase 3 ligand [Source:HGNC Symbol;Acc:HGNC:3766]	3	Connector	R3
FLT4	YES	IPA developmental phenotype	ENSG00000037280	fms related receptor tyrosine kinase 4 [Source:HGNC Symbol;Acc:HGNC:3767]	15	Peripheral	R2
FLVCR1	NO	IPA developmental phenotype	ENSG00000162769	FLVCR heme transporter 1 [Source:HGNC Symbol;Acc:HGNC:24682]	15	Peripheral	R2
FLVCR2	NO	Embryo Lethal genes and IPA developmental phenotype	ENSG00000119686	FLVCR heme transporter 2 [Source:HGNC Symbol;Acc:HGNC:20105]	9	Ultra_peripheral	R1
FLYWCH1	NO	Embryo Lethal genes	ENSG00000059122	FLYWCH-type zinc finger 1 [Source:HGNC Symbol;Acc:HGNC:25404]	1	Peripheral	R2
FMC1	NO	Embryo Lethal genes	ENSG00000164898	formation of mitochondrial complex V assembly factor 1 homolog [Source:HGNC Symbol;Acc:HGNC:26946]	11	Peripheral	R2
FMN1	NO	IPA developmental phenotype	ENSG00000248905	formin 1 [Source:HGNC Symbol;Acc:HGNC:3768]	15	Peripheral	R2
FMN2	NO	IPA developmental phenotype	ENSG00000155816	formin 2 [Source:HGNC Symbol;Acc:HGNC:14074]	15	Connector	R3
FMNL3	NO	Embryo Lethal genes	ENSG00000161791	formin like 3 [Source:HGNC Symbol;Acc:HGNC:23698]	16	Peripheral	R2
FMOD	YES	IPA developmental phenotype	ENSG00000122176	fibromodulin [Source:HGNC Symbol;Acc:HGNC:3774]	6	Peripheral	R2
FMR1	NO	IPA developmental phenotype	ENSG00000102081	FMRP translational regulator 1 [Source:HGNC Symbol;Acc:HGNC:3775]	16	Connector_Hub	R6
FN1	YES	IPA developmental phenotype	ENSG00000115414	fibronectin 1 [Source:HGNC Symbol;Acc:HGNC:3778]	9	Connector_Hub	R6
FNDC3B	NO	Embryo Lethal genes	ENSG00000075420	fibronectin type III domain containing 3B [Source:HGNC Symbol;Acc:HGNC:24670]	1	Peripheral	R2
FNDC4	NO	Embryo Lethal genes	ENSG00000115226	fibronectin type III domain containing 4 [Source:HGNC Symbol;Acc:HGNC:20239]	15	Peripheral	R2
FNTA	YES	Embryo Lethal genes	ENSG00000168522	farnesyltransferase, CAAX box, alpha [Source:HGNC Symbol;Acc:HGNC:3782]	16	Connector	R3
FNTB	YES	Embryo Lethal genes	ENSG00000257365	farnesyltransferase, CAAX box, beta [Source:HGNC Symbol;Acc:HGNC:3785]	5	Connector	R3
FOLH1	YES	Embryo Lethal genes and IPA developmental phenotype	ENSG00000086205	folate hydrolase 1 [Source:HGNC Symbol;Acc:HGNC:3788]	15	Peripheral	R2
FOLR1	YES	Embryo Lethal genes and IPA developmental phenotype	ENSG00000110195	folate receptor alpha [Source:HGNC Symbol;Acc:HGNC:3791]	5	Peripheral	R2
FOS	YES	IPA developmental phenotype	ENSG00000170345	Fos proto-oncogene, AP-1 transcription factor subunit [Source:HGNC Symbol;Acc:HGNC:3796]	10	Connector	R3
FOSL2	NO	IPA developmental phenotype	ENSG00000075426	FOS like 2, AP-1 transcription factor subunit [Source:HGNC Symbol;Acc:HGNC:3798]	10	Connector	R3
FOXA2	NO	IPA developmental phenotype	ENSG00000125798	forkhead box A2 [Source:HGNC Symbol;Acc:HGNC:5022]	16	Peripheral	R2
FOXB1	NO	IPA developmental phenotype	ENSG00000171956	forkhead box B1 [Source:HGNC Symbol;Acc:HGNC:3799]	16	Peripheral	R2
FOXC1	NO	IPA developmental phenotype	ENSG00000054598	forkhead box C1 [Source:HGNC Symbol;Acc:HGNC:3800]	16	Peripheral	R2
FOXC2	NO	IPA developmental phenotype	ENSG00000176692	forkhead box C2 [Source:HGNC Symbol;Acc:HGNC:3801]	16	Peripheral	R2
FOXD3	NO	IPA developmental phenotype	ENSG00000187140	forkhead box D3 [Source:HGNC Symbol;Acc:HGNC:3804]	16	Peripheral	R2
FOXE1	NO	IPA developmental phenotype	ENSG00000178919	forkhead box E1 [Source:HGNC Symbol;Acc:HGNC:3806]	16	Peripheral	R2
FOXF1	NO	IPA developmental phenotype	ENSG00000103241	forkhead box F1 [Source:HGNC Symbol;Acc:HGNC:3809]	16	Connector	R3
FOXF2	NO	IPA developmental phenotype	ENSG00000137273	forkhead box F2 [Source:HGNC Symbol;Acc:HGNC:3810]	5	Connector	R3
FOXG1	NO	IPA developmental phenotype	ENSG00000176165	forkhead box G1 [Source:HGNC Symbol;Acc:HGNC:3811]	16	Peripheral	R2
FOXH1	NO	IPA developmental phenotype	ENSG00000160973	forkhead box H1 [Source:HGNC Symbol;Acc:HGNC:3814]	1	Peripheral	R2
FOXI1	NO	IPA developmental phenotype	ENSG00000168269	forkhead box I1 [Source:HGNC Symbol;Acc:HGNC:3815]	1	Peripheral	R2
FOXJ1	NO	IPA developmental phenotype	ENSG00000129654	forkhead box J1 [Source:HGNC Symbol;Acc:HGNC:3816]	16	Connector	R3
FOXJ3	NO	Embryo Lethal genes	ENSG00000198815	forkhead box J3 [Source:HGNC Symbol;Acc:HGNC:29178]	6	Peripheral	R2
FOXK1	NO	IPA developmental phenotype	ENSG00000164916	forkhead box K1 [Source:HGNC Symbol;Acc:HGNC:23480]	16	Peripheral	R2
FOXL2	NO	IPA developmental phenotype	ENSG00000183770	forkhead box L2 [Source:HGNC Symbol;Acc:HGNC:1092]	16	Peripheral	R2
FOXM1	NO	IPA developmental phenotype	ENSG00000111206	forkhead box M1 [Source:HGNC Symbol;Acc:HGNC:3818]	16	Peripheral	R2
FOXN1	NO	IPA developmental phenotype	ENSG00000109101	forkhead box N1 [Source:HGNC Symbol;Acc:HGNC:12765]	16	Peripheral	R2
FOXN4	NO	IPA developmental phenotype	ENSG00000139445	forkhead box N4 [Source:HGNC Symbol;Acc:HGNC:21399]	6	Connector	R3
FOXO1	NO	Embryo Lethal genes and IPA developmental phenotype	ENSG00000150907	forkhead box O1 [Source:HGNC Symbol;Acc:HGNC:3819]	5	Peripheral	R2
FOXO3	NO	IPA developmental phenotype	ENSG00000118689	forkhead box O3 [Source:HGNC Symbol;Acc:HGNC:3821]	5	Peripheral	R2
FOXP1	NO	Embryo Lethal genes and IPA developmental phenotype	ENSG00000114861	forkhead box P1 [Source:HGNC Symbol;Acc:HGNC:3823]	16	Peripheral	R2
FOXP2	NO	IPA developmental phenotype	ENSG00000128573	forkhead box P2 [Source:HGNC Symbol;Acc:HGNC:13875]	6	Connector	R3
FOXP3	NO	IPA developmental phenotype	ENSG00000049768	forkhead box P3 [Source:HGNC Symbol;Acc:HGNC:6106]	16	Peripheral	R2
FRAS1	NO	IPA developmental phenotype	ENSG00000138759	Fraser extracellular matrix complex subunit 1 [Source:HGNC Symbol;Acc:HGNC:19185]	15	Peripheral	R2
FREM1	YES	IPA developmental phenotype	ENSG00000164946	FRAS1 related extracellular matrix 1 [Source:HGNC Symbol;Acc:HGNC:23399]	15	Ultra_peripheral	R1
FREM2	NO	IPA developmental phenotype	ENSG00000150893	FRAS1 related extracellular matrix 2 [Source:HGNC Symbol;Acc:HGNC:25396]	15	Peripheral	R2
FRMD4A	NO	IPA developmental phenotype	ENSG00000151474	FERM domain containing 4A [Source:HGNC Symbol;Acc:HGNC:25491]	5	Peripheral	R2
FRMD4B	NO	IPA developmental phenotype	ENSG00000114541	FERM domain containing 4B [Source:HGNC Symbol;Acc:HGNC:24886]	16	Ultra_peripheral	R1
FRMD6	NO	IPA developmental phenotype	ENSG00000139926	FERM domain containing 6 [Source:HGNC Symbol;Acc:HGNC:19839]	5	Peripheral	R2
FRMD7	NO	IPA developmental phenotype	ENSG00000165694	FERM domain containing 7 [Source:HGNC Symbol;Acc:HGNC:8079]	16	Ultra_peripheral	R1
FRMPD4	NO	IPA developmental phenotype	ENSG00000169933	FERM and PDZ domain containing 4 [Source:HGNC Symbol;Acc:HGNC:29007]	5	Peripheral	R2
FRRS1L	NO	Embryo Lethal genes and IPA developmental phenotype	ENSG00000260230	ferric chelate reductase 1 like [Source:HGNC Symbol;Acc:HGNC:1362]	15	Ultra_peripheral	R1
FRS2	NO	Embryo Lethal genes and IPA developmental phenotype	ENSG00000166225	fibroblast growth factor receptor substrate 2 [Source:HGNC Symbol;Acc:HGNC:16971]	5	Peripheral	R2
FRY	NO	IPA developmental phenotype	ENSG00000073910	FRY microtubule binding protein [Source:HGNC Symbol;Acc:HGNC:20367]	5	Peripheral	R2
FSCN1	NO	Embryo Lethal genes	ENSG00000075618	fascin actin-bundling protein 1 [Source:HGNC Symbol;Acc:HGNC:11148]	9	Peripheral	R2
FSCN2	NO	IPA developmental phenotype	ENSG00000186765	fascin actin-bundling protein 2, retinal [Source:HGNC Symbol;Acc:HGNC:3960]	5	Peripheral	R2
FSHB	YES	IPA developmental phenotype	ENSG00000131808	follicle stimulating hormone subunit beta [Source:HGNC Symbol;Acc:HGNC:3964]	15	Peripheral	R2
FSHR	YES	IPA developmental phenotype	ENSG00000170820	follicle stimulating hormone receptor [Source:HGNC Symbol;Acc:HGNC:3969]	15	Peripheral	R2
FST	YES	IPA developmental phenotype	ENSG00000134363	follistatin [Source:HGNC Symbol;Acc:HGNC:3971]	1	Connector	R3
FSTL1	YES	IPA developmental phenotype	ENSG00000163430	follistatin like 1 [Source:HGNC Symbol;Acc:HGNC:3972]	15	Peripheral	R2
FTH1	NO	Embryo Lethal genes	ENSG00000167996	ferritin heavy chain 1 [Source:HGNC Symbol;Acc:HGNC:3976]	6	Connector_Hub	R6
FTL	NO	IPA developmental phenotype	ENSG00000087086	ferritin light chain [Source:HGNC Symbol;Acc:HGNC:3999]	3	Connector	R3
FTO	NO	IPA developmental phenotype	ENSG00000140718	FTO alpha-ketoglutarate dependent dioxygenase [Source:HGNC Symbol;Acc:HGNC:24678]	1	Peripheral	R2
FTSJ1	NO	IPA developmental phenotype	ENSG00000068438	FtsJ RNA 2'-O-methyltransferase 1 [Source:HGNC Symbol;Acc:HGNC:13254]	9	Peripheral	R2
FUBP1	NO	IPA developmental phenotype	ENSG00000162613	far upstream element binding protein 1 [Source:HGNC Symbol;Acc:HGNC:4004]	16	Peripheral	R2
FURIN	YES	Embryo Lethal genes and IPA developmental phenotype	ENSG00000140564	furin, paired basic amino acid cleaving enzyme [Source:HGNC Symbol;Acc:HGNC:8568]	15	Connector	R3
FUS	NO	Embryo Lethal genes	ENSG00000089280	FUS RNA binding protein [Source:HGNC Symbol;Acc:HGNC:4010]	16	Connector_Hub	R6
FUT4	NO	IPA developmental phenotype	ENSG00000196371	fucosyltransferase 4 [Source:HGNC Symbol;Acc:HGNC:4015]	11	Peripheral	R2
FUT7	NO	IPA developmental phenotype	ENSG00000180549	fucosyltransferase 7 [Source:HGNC Symbol;Acc:HGNC:4018]	15	Ultra_peripheral	R1
FUT8	NO	Embryo Lethal genes and IPA developmental phenotype	ENSG00000033170	fucosyltransferase 8 [Source:HGNC Symbol;Acc:HGNC:4019]	15	Peripheral	R2
FUZ	NO	IPA developmental phenotype	ENSG00000010361	fuzzy planar cell polarity protein [Source:HGNC Symbol;Acc:HGNC:26219]	9	Connector	R3
FXN	NO	Embryo Lethal genes and IPA developmental phenotype	ENSG00000165060	frataxin [Source:HGNC Symbol;Acc:HGNC:3951]	3	Peripheral	R2
FXR1	NO	IPA developmental phenotype	ENSG00000114416	FMR1 autosomal homolog 1 [Source:HGNC Symbol;Acc:HGNC:4023]	1	Connector_Hub	R6
FYB1	NO	IPA developmental phenotype	ENSG00000082074	FYN binding protein 1 [Source:HGNC Symbol;Acc:HGNC:4036]	5	Peripheral	R2
FYCO1	NO	IPA developmental phenotype	ENSG00000163820	FYVE and coiled-coil domain autophagy adaptor 1 [Source:HGNC Symbol;Acc:HGNC:14673]	11	Peripheral	R2
FYN	YES	Embryo Lethal genes and IPA developmental phenotype	ENSG00000010810	FYN proto-oncogene, Src family tyrosine kinase [Source:HGNC Symbol;Acc:HGNC:4037]	5	Connector_Hub	R6
FZD1	NO	Known MIE	ENSG00000157240	frizzled class receptor 1 [Source:HGNC Symbol;Acc:HGNC:4038]	15	Peripheral	R2
FZD10	YES	Known MIE	ENSG00000111432	frizzled class receptor 10 [Source:HGNC Symbol;Acc:HGNC:4039]	15	Peripheral	R2
FZD2	NO	Embryo Lethal and Known MIE	ENSG00000180340	frizzled class receptor 2 [Source:HGNC Symbol;Acc:HGNC:4040]	15	Peripheral	R2
FZD3	YES	Embryo Lethal and Known MIE	ENSG00000104290	frizzled class receptor 3 [Source:HGNC Symbol;Acc:HGNC:4041]	15	Peripheral	R2
FZD4	YES	IPA developmental phenotype and Known MIE	ENSG00000174804	frizzled class receptor 4 [Source:HGNC Symbol;Acc:HGNC:4042]	3	Connector	R3
FZD5	NO	Embryo Lethal, IPA developmental phenotype and Known MIE	ENSG00000163251	frizzled class receptor 5 [Source:HGNC Symbol;Acc:HGNC:4043]	15	Connector	R3
FZD6	NO	Known MIE	ENSG00000164930	frizzled class receptor 6 [Source:HGNC Symbol;Acc:HGNC:4044]	15	Peripheral	R2
FZD7	NO	Known MIE	ENSG00000155760	frizzled class receptor 7 [Source:HGNC Symbol;Acc:HGNC:4045]	15	Peripheral	R2
FZD8	NO	Known MIE	ENSG00000177283	frizzled class receptor 8 [Source:HGNC Symbol;Acc:HGNC:4046]	15	Peripheral	R2
FZD9	YES	IPA developmental phenotype and Known MIE	ENSG00000188763	frizzled class receptor 9 [Source:HGNC Symbol;Acc:HGNC:4047]	1	Ultra_peripheral	R1
FZR1	NO	Embryo Lethal genes and IPA developmental phenotype	ENSG00000105325	fizzy and cell division cycle 20 related 1 [Source:HGNC Symbol;Acc:HGNC:24824]	5	Connector	R3
G0S2	NO	IPA developmental phenotype	ENSG00000123689	G0/G1 switch 2 [Source:HGNC Symbol;Acc:HGNC:30229]	15	Connector	R3
G3BP1	NO	Embryo Lethal genes	ENSG00000145907	G3BP stress granule assembly factor 1 [Source:HGNC Symbol;Acc:HGNC:30292]	16	Peripheral	R2
G3BP2	NO	Embryo Lethal genes	ENSG00000138757	G3BP stress granule assembly factor 2 [Source:HGNC Symbol;Acc:HGNC:30291]	16	Peripheral	R2
G6PC3	NO	IPA developmental phenotype	ENSG00000141349	glucose-6-phosphatase catalytic subunit 3 [Source:HGNC Symbol;Acc:HGNC:24861]	15	Peripheral	R2
G6PD	YES	IPA developmental phenotype	ENSG00000160211	glucose-6-phosphate dehydrogenase [Source:HGNC Symbol;Acc:HGNC:4057]	9	Connector	R3
GAA	YES	IPA developmental phenotype	ENSG00000171298	alpha glucosidase [Source:HGNC Symbol;Acc:HGNC:4065]	15	Peripheral	R2
GAB1	NO	IPA developmental phenotype	ENSG00000109458	GRB2 associated binding protein 1 [Source:HGNC Symbol;Acc:HGNC:4066]	5	Connector_Hub	R6
GAB2	NO	IPA developmental phenotype	ENSG00000033327	GRB2 associated binding protein 2 [Source:HGNC Symbol;Acc:HGNC:14458]	5	Peripheral	R2
GABARAPL2	NO	Embryo Lethal genes	ENSG00000034713	GABA type A receptor associated protein like 2 [Source:HGNC Symbol;Acc:HGNC:13291]	11	Connector_Hub	R6
GABBR1	YES	IPA developmental phenotype	ENSG00000232569,ENSG00000237051,ENSG00000206511,ENSG00000232632,ENSG00000237112,ENSG00000206466,ENSG00000204681	gamma-aminobutyric acid type B receptor subunit 1 [Source:HGNC Symbol;Acc:HGNC:4070]	5	Peripheral	R2
GABBR2	YES	IPA developmental phenotype	ENSG00000136928	gamma-aminobutyric acid type B receptor subunit 2 [Source:HGNC Symbol;Acc:HGNC:4507]	15	Peripheral	R2
GABRA1	YES	IPA developmental phenotype and Known MIE	ENSG00000022355	gamma-aminobutyric acid type A receptor subunit alpha1 [Source:HGNC Symbol;Acc:HGNC:4075]	15	Ultra_peripheral	R1
GABRA2	YES	IPA developmental phenotype and Known MIE	ENSG00000151834	gamma-aminobutyric acid type A receptor subunit alpha2 [Source:HGNC Symbol;Acc:HGNC:4076]	16	Ultra_peripheral	R1
GABRA3	YES	IPA developmental phenotype and Known MIE	ENSG00000011677	gamma-aminobutyric acid type A receptor subunit alpha3 [Source:HGNC Symbol;Acc:HGNC:4077]	15	Peripheral	R2
GABRA4	YES	IPA developmental phenotype and Known MIE	ENSG00000109158	gamma-aminobutyric acid type A receptor subunit alpha4 [Source:HGNC Symbol;Acc:HGNC:4078]	15	Ultra_peripheral	R1
GABRA5	YES	IPA developmental phenotype and Known MIE	ENSG00000186297	gamma-aminobutyric acid type A receptor subunit alpha5 [Source:HGNC Symbol;Acc:HGNC:4079]	15	Ultra_peripheral	R1
GABRA6	YES	IPA developmental phenotype and Known MIE	ENSG00000145863	gamma-aminobutyric acid type A receptor subunit alpha6 [Source:HGNC Symbol;Acc:HGNC:4080]	15	Peripheral	R2
GABRB1	YES	IPA developmental phenotype and Known MIE	ENSG00000163288	gamma-aminobutyric acid type A receptor subunit beta1 [Source:HGNC Symbol;Acc:HGNC:4081]	5	Peripheral	R2
GABRB2	YES	IPA developmental phenotype and Known MIE	ENSG00000145864	gamma-aminobutyric acid type A receptor subunit beta2 [Source:HGNC Symbol;Acc:HGNC:4082]	15	Ultra_peripheral	R1
GABRB3	YES	IPA developmental phenotype and Known MIE	ENSG00000166206	gamma-aminobutyric acid type A receptor subunit beta3 [Source:HGNC Symbol;Acc:HGNC:4083]	15	Peripheral	R2
GABRD	YES	IPA developmental phenotype and Known MIE	ENSG00000187730	gamma-aminobutyric acid type A receptor subunit delta [Source:HGNC Symbol;Acc:HGNC:4084]	15	Peripheral	R2
GABRE	YES	IPA developmental phenotype and Known MIE	ENSG00000102287	gamma-aminobutyric acid type A receptor subunit epsilon [Source:HGNC Symbol;Acc:HGNC:4085]	15	Peripheral	R2
GABRG1	YES	IPA developmental phenotype and Known MIE	ENSG00000163285	gamma-aminobutyric acid type A receptor subunit gamma1 [Source:HGNC Symbol;Acc:HGNC:4086]	3	Peripheral	R2
GABRG2	YES	IPA developmental phenotype and Known MIE	ENSG00000113327	gamma-aminobutyric acid type A receptor subunit gamma2 [Source:HGNC Symbol;Acc:HGNC:4087]	15	Peripheral	R2
GABRQ	YES	Known MIE	ENSG00000268089	gamma-aminobutyric acid type A receptor subunit theta [Source:HGNC Symbol;Acc:HGNC:14454]	9	Peripheral	R2
GABRR1	YES	Known MIE	ENSG00000146276	gamma-aminobutyric acid type A receptor subunit rho1 [Source:HGNC Symbol;Acc:HGNC:4090]	16	Ultra_peripheral	R1
GAD1	NO	IPA developmental phenotype	ENSG00000128683	glutamate decarboxylase 1 [Source:HGNC Symbol;Acc:HGNC:4092]	5	Connector	R3
GAD2	NO	IPA developmental phenotype	ENSG00000136750	glutamate decarboxylase 2 [Source:HGNC Symbol;Acc:HGNC:4093]	15	Peripheral	R2
GADD45A	NO	IPA developmental phenotype	ENSG00000116717	growth arrest and DNA damage inducible alpha [Source:HGNC Symbol;Acc:HGNC:4095]	5	Connector	R3
GADD45G	NO	IPA developmental phenotype	ENSG00000130222	growth arrest and DNA damage inducible gamma [Source:HGNC Symbol;Acc:HGNC:4097]	1	Connector	R3
GADD45GIP1	NO	IPA developmental phenotype	ENSG00000179271	GADD45G interacting protein 1 [Source:HGNC Symbol;Acc:HGNC:29996]	11	Peripheral	R2
GAL3ST1	NO	IPA developmental phenotype	ENSG00000128242	galactose-3-O-sulfotransferase 1 [Source:HGNC Symbol;Acc:HGNC:24240]	15	Peripheral	R2
GALNT1	YES	IPA developmental phenotype	ENSG00000141429	polypeptide N-acetylgalactosaminyltransferase 1 [Source:HGNC Symbol;Acc:HGNC:4123]	15	Peripheral	R2
GALNT3	NO	IPA developmental phenotype	ENSG00000115339	polypeptide N-acetylgalactosaminyltransferase 3 [Source:HGNC Symbol;Acc:HGNC:4125]	15	Peripheral	R2
GALNTL5	NO	IPA developmental phenotype	ENSG00000106648	polypeptide N-acetylgalactosaminyltransferase like 5 [Source:HGNC Symbol;Acc:HGNC:21725]	9	Peripheral	R2
GANAB	YES	IPA developmental phenotype	ENSG00000089597	glucosidase II alpha subunit [Source:HGNC Symbol;Acc:HGNC:4138]	9	Peripheral	R2
GAP43	NO	Embryo Lethal genes and IPA developmental phenotype	ENSG00000172020	growth associated protein 43 [Source:HGNC Symbol;Acc:HGNC:4140]	15	Connector	R3
GARRE1	NO	Embryo Lethal genes	ENSG00000279389, ENSG00000282735, ENSG00000166398	granule associated Rac and RHOG effector 1 [Source:HGNC Symbol;Acc:HGNC:29016]	5	Connector	R3
GARS1	NO	IPA developmental phenotype	ENSG00000106105	glycyl-tRNA synthetase 1 [Source:HGNC Symbol;Acc:HGNC:4162]	5	Connector	R3
GART	YES	Embryo Lethal genes	ENSG00000262473, ENSG00000159131	phosphoribosylglycinamide formyltransferase, phosphoribosylglycinamide synthetase, phosphoribosylaminoimidazole synthetase [Source:HGNC Symbol;Acc:HGNC:4163]	9	Peripheral	R2
GAS1	NO	IPA developmental phenotype	ENSG00000180447	growth arrest specific 1 [Source:HGNC Symbol;Acc:HGNC:4165]	5	Ultra_peripheral	R1
GAS8	NO	IPA developmental phenotype	ENSG00000141013	growth arrest specific 8 [Source:HGNC Symbol;Acc:HGNC:4166]	1	Peripheral	R2
GATA1	NO	IPA developmental phenotype	ENSG00000102145	GATA binding protein 1 [Source:HGNC Symbol;Acc:HGNC:4170]	1	Peripheral	R2
GATA2	NO	Embryo Lethal genes and IPA developmental phenotype	ENSG00000179348	GATA binding protein 2 [Source:HGNC Symbol;Acc:HGNC:4171]	1	Peripheral	R2
GATA3	NO	IPA developmental phenotype	ENSG00000107485	GATA binding protein 3 [Source:HGNC Symbol;Acc:HGNC:4172]	16	Connector	R3
GATA4	NO	IPA developmental phenotype	ENSG00000285109,ENSG00000136574	GATA binding protein 4 [Source:HGNC Symbol;Acc:HGNC:4173]	10	Connector	R3
GATA5	NO	IPA developmental phenotype	ENSG00000130700	GATA binding protein 5 [Source:HGNC Symbol;Acc:HGNC:15802]	1	Peripheral	R2
GATA6	NO	IPA developmental phenotype	ENSG00000141448	GATA binding protein 6 [Source:HGNC Symbol;Acc:HGNC:4174]	10	Connector	R3
GATAD2A	NO	IPA developmental phenotype	ENSG00000167491	GATA zinc finger domain containing 2A [Source:HGNC Symbol;Acc:HGNC:29989]	16	Peripheral	R2
GATAD2B	NO	Embryo Lethal genes and IPA developmental phenotype	ENSG00000261992,ENSG00000143614	GATA zinc finger domain containing 2B [Source:HGNC Symbol;Acc:HGNC:30778]	16	Connector	R3
GATC	NO	Embryo Lethal genes	ENSG00000257218	glutamyl-tRNA amidotransferase subunit C [Source:HGNC Symbol;Acc:HGNC:25068]	11	Peripheral	R2
GATM	NO	IPA developmental phenotype	ENSG00000171766	glycine amidinotransferase [Source:HGNC Symbol;Acc:HGNC:4175]	10	Connector	R3
GBE1	NO	Embryo Lethal genes	ENSG00000114480	1,4-alpha-glucan branching enzyme 1 [Source:HGNC Symbol;Acc:HGNC:4180]	9	Connector	R3
GBF1	NO	Embryo Lethal genes	ENSG00000107862	golgi brefeldin A resistant guanine nucleotide exchange factor 1 [Source:HGNC Symbol;Acc:HGNC:4181]	15	Peripheral	R2
GC	YES	IPA developmental phenotype	ENSG00000145321	GC vitamin D binding protein [Source:HGNC Symbol;Acc:HGNC:4187]	9	Connector	R3
GCG	YES	IPA developmental phenotype	ENSG00000115263	glucagon [Source:HGNC Symbol;Acc:HGNC:4191]	1	Peripheral	R2
GCK	YES	IPA developmental phenotype	ENSG00000106633	glucokinase [Source:HGNC Symbol;Acc:HGNC:4195]	1	Peripheral	R2
GCLC	YES	IPA developmental phenotype	ENSG00000001084	glutamate-cysteine ligase catalytic subunit [Source:HGNC Symbol;Acc:HGNC:4311]	10	Connector	R3
GCM1	NO	IPA developmental phenotype	ENSG00000137270	glial cells missing transcription factor 1 [Source:HGNC Symbol;Acc:HGNC:4197]	10	Peripheral	R2
GCM2	NO	IPA developmental phenotype	ENSG00000124827	glial cells missing transcription factor 2 [Source:HGNC Symbol;Acc:HGNC:4198]	1	Peripheral	R2
GCNT2	NO	IPA developmental phenotype	ENSG00000285222,ENSG00000111846	glucosaminyl (N-acetyl) transferase 2 (I blood group) [Source:HGNC Symbol;Acc:HGNC:4204]	15	Peripheral	R2
GCSH	NO	Embryo Lethal genes	ENSG00000140905	glycine cleavage system protein H [Source:HGNC Symbol;Acc:HGNC:4208]	1	Peripheral	R2
GDF1	YES	IPA developmental phenotype	ENSG00000130283	growth differentiation factor 1 [Source:HGNC Symbol;Acc:HGNC:4214]	15	Ultra_peripheral	R1
GDF11	YES	Embryo Lethal genes and IPA developmental phenotype	ENSG00000135414	growth differentiation factor 11 [Source:HGNC Symbol;Acc:HGNC:4216]	15	Peripheral	R2
GDF3	YES	IPA developmental phenotype	ENSG00000184344	growth differentiation factor 3 [Source:HGNC Symbol;Acc:HGNC:4218]	11	Peripheral	R2
GDF5	YES	IPA developmental phenotype	ENSG00000125965	growth differentiation factor 5 [Source:HGNC Symbol;Acc:HGNC:4220]	6	Peripheral	R2
GDF6	YES	IPA developmental phenotype	ENSG00000156466	growth differentiation factor 6 [Source:HGNC Symbol;Acc:HGNC:4221]	10	Ultra_peripheral	R1
GDF9	YES	IPA developmental phenotype	ENSG00000164404	growth differentiation factor 9 [Source:HGNC Symbol;Acc:HGNC:4224]	9	Connector	R3
GDI1	NO	IPA developmental phenotype	ENSG00000203879	GDP dissociation inhibitor 1 [Source:HGNC Symbol;Acc:HGNC:4226]	9	Connector	R3
GDI2	NO	Embryo Lethal genes	ENSG00000057608	GDP dissociation inhibitor 2 [Source:HGNC Symbol;Acc:HGNC:4227]	9	Connector	R3
GDNF	YES	IPA developmental phenotype	ENSG00000168621	glial cell derived neurotrophic factor [Source:HGNC Symbol;Acc:HGNC:4232]	15	Peripheral	R2
GEM	NO	IPA developmental phenotype	ENSG00000164949	GTP binding protein overexpressed in skeletal muscle [Source:HGNC Symbol;Acc:HGNC:4234]	1	Peripheral	R2
GFAP	NO	IPA developmental phenotype	ENSG00000131095	glial fibrillary acidic protein [Source:HGNC Symbol;Acc:HGNC:4235]	1	Connector_Hub	R6
GFER	YES	IPA developmental phenotype	ENSG00000127554	growth factor, augmenter of liver regeneration [Source:HGNC Symbol;Acc:HGNC:4236]	11	Connector	R3
GFI1	NO	IPA developmental phenotype	ENSG00000162676	growth factor independent 1 transcriptional repressor [Source:HGNC Symbol;Acc:HGNC:4237]	16	Connector	R3
GFI1B	NO	Embryo Lethal genes and IPA developmental phenotype	ENSG00000165702	growth factor independent 1B transcriptional repressor [Source:HGNC Symbol;Acc:HGNC:4238]	1	Peripheral	R2
GFM1	YES	Embryo Lethal genes	ENSG00000168827	G elongation factor mitochondrial 1 [Source:HGNC Symbol;Acc:HGNC:13780]	11	Connector	R3
GFPT1	YES	Embryo Lethal genes	ENSG00000198380	glutamine--fructose-6-phosphate transaminase 1 [Source:HGNC Symbol;Acc:HGNC:4241]	5	Connector	R3
GFRA1	NO	IPA developmental phenotype	ENSG00000151892	GDNF family receptor alpha 1 [Source:HGNC Symbol;Acc:HGNC:4243]	5	Peripheral	R2
GGN	NO	IPA developmental phenotype	ENSG00000179168	gametogenetin [Source:HGNC Symbol;Acc:HGNC:18869]	1	Peripheral	R2
GGNBP2	NO	Embryo Lethal genes	ENSG00000275099, ENSG00000278311	gametogenetin binding protein 2 [Source:HGNC Symbol;Acc:HGNC:19357]	7	Peripheral	R2
GGPS1	YES	Embryo Lethal genes and IPA developmental phenotype	ENSG00000152904	geranylgeranyl diphosphate synthase 1 [Source:HGNC Symbol;Acc:HGNC:4249]	5	Connector	R3
GGT1	YES	IPA developmental phenotype	ENSG00000100031	gamma-glutamyltransferase 1 [Source:HGNC Symbol;Acc:HGNC:4250]	5	Peripheral	R2
GGT5	YES	IPA developmental phenotype	ENSG00000099998	gamma-glutamyltransferase 5 [Source:HGNC Symbol;Acc:HGNC:4260]	15	Peripheral	R2
GH1	YES	IPA developmental phenotype	ENSG00000259384	growth hormone 1 [Source:HGNC Symbol;Acc:HGNC:4261]	9	Peripheral	R2
GHR	YES	Embryo Lethal genes and IPA developmental phenotype	ENSG00000112964	growth hormone receptor [Source:HGNC Symbol;Acc:HGNC:4263]	5	Peripheral	R2
GHRH	YES	IPA developmental phenotype	ENSG00000118702	growth hormone releasing hormone [Source:HGNC Symbol;Acc:HGNC:4265]	10	Ultra_peripheral	R1
GHSR	YES	IPA developmental phenotype	ENSG00000121853	growth hormone secretagogue receptor [Source:HGNC Symbol;Acc:HGNC:4267]	15	Peripheral	R2
GINS1	NO	IPA developmental phenotype	ENSG00000101003	GINS complex subunit 1 [Source:HGNC Symbol;Acc:HGNC:28980]	16	Peripheral	R2
GINS4	NO	Embryo Lethal genes	ENSG00000147536	GINS complex subunit 4 [Source:HGNC Symbol;Acc:HGNC:28226]	16	Peripheral	R2
GIPC3	NO	Embryo Lethal genes and IPA developmental phenotype	ENSG00000179855	GIPC PDZ domain containing family member 3 [Source:HGNC Symbol;Acc:HGNC:18183]	15	Peripheral	R2
GJA1	NO	IPA developmental phenotype	ENSG00000152661	gap junction protein alpha 1 [Source:HGNC Symbol;Acc:HGNC:4274]	15	Peripheral	R2
GJA4	NO	IPA developmental phenotype	ENSG00000187513	gap junction protein alpha 4 [Source:HGNC Symbol;Acc:HGNC:4278]	15	Ultra_peripheral	R1
GJA5	NO	IPA developmental phenotype	ENSG00000265107	gap junction protein alpha 5 [Source:HGNC Symbol;Acc:HGNC:4279]	15	Peripheral	R2
GJA8	NO	IPA developmental phenotype	ENSG00000121634	gap junction protein alpha 8 [Source:HGNC Symbol;Acc:HGNC:4281]	15	Connector_Hub	R6
GJB1	YES	IPA developmental phenotype	ENSG00000169562	gap junction protein beta 1 [Source:HGNC Symbol;Acc:HGNC:4283]	15	Peripheral	R2
GJB2	NO	IPA developmental phenotype	ENSG00000165474	gap junction protein beta 2 [Source:HGNC Symbol;Acc:HGNC:4284]	15	Peripheral	R2
GJB3	NO	IPA developmental phenotype	ENSG00000188910	gap junction protein beta 3 [Source:HGNC Symbol;Acc:HGNC:4285]	15	Peripheral	R2
GJB4	NO	IPA developmental phenotype	ENSG00000189433	gap junction protein beta 4 [Source:HGNC Symbol;Acc:HGNC:4286]	15	Peripheral	R2
GJB6	NO	IPA developmental phenotype	ENSG00000121742	gap junction protein beta 6 [Source:HGNC Symbol;Acc:HGNC:4288]	15	Ultra_peripheral	R1
GJC2	NO	IPA developmental phenotype	ENSG00000198835	gap junction protein gamma 2 [Source:HGNC Symbol;Acc:HGNC:17494]	15	Peripheral	R2
GK	NO	IPA developmental phenotype	ENSG00000198814	glycerol kinase [Source:HGNC Symbol;Acc:HGNC:4289]	15	Peripheral	R2
GLCE	NO	IPA developmental phenotype	ENSG00000138604	glucuronic acid epimerase [Source:HGNC Symbol;Acc:HGNC:17855]	5	Connector	R3
GLDC	NO	Embryo Lethal genes and IPA developmental phenotype	ENSG00000178445	glycine decarboxylase [Source:HGNC Symbol;Acc:HGNC:4313]	11	Connector	R3
GLDN	NO	IPA developmental phenotype	ENSG00000186417	gliomedin [Source:HGNC Symbol;Acc:HGNC:29514]	15	Ultra_peripheral	R1
GLE1	NO	Embryo Lethal genes and IPA developmental phenotype	ENSG00000119392	GLE1 RNA export mediator [Source:HGNC Symbol;Acc:HGNC:4315]	3	Peripheral	R2
GLG1	NO	Embryo Lethal genes	ENSG00000090863	golgi glycoprotein 1 [Source:HGNC Symbol;Acc:HGNC:4316]	5	Connector	R3
GLI1	NO	IPA developmental phenotype	ENSG00000111087	GLI family zinc finger 1 [Source:HGNC Symbol;Acc:HGNC:4317]	5	Peripheral	R2
GLI2	YES	IPA developmental phenotype	ENSG00000074047	GLI family zinc finger 2 [Source:HGNC Symbol;Acc:HGNC:4318]	5	Peripheral	R2
GLI3	NO	IPA developmental phenotype	ENSG00000106571	GLI family zinc finger 3 [Source:HGNC Symbol;Acc:HGNC:4319]	5	Connector	R3
GLIS2	NO	IPA developmental phenotype	ENSG00000274636,ENSG00000126603	GLIS family zinc finger 2 [Source:HGNC Symbol;Acc:HGNC:29450]	1	Peripheral	R2
GLIS3	NO	IPA developmental phenotype	ENSG00000107249	GLIS family zinc finger 3 [Source:HGNC Symbol;Acc:HGNC:28510]	1	Peripheral	R2
GLO1	YES	IPA developmental phenotype	ENSG00000124767	glyoxalase I [Source:HGNC Symbol;Acc:HGNC:4323]	9	Peripheral	R2
GLP1R	YES	IPA developmental phenotype	ENSG00000112164	glucagon like peptide 1 receptor [Source:HGNC Symbol;Acc:HGNC:4324]	1	Peripheral	R2
GLRA1	YES	IPA developmental phenotype	ENSG00000145888	glycine receptor alpha 1 [Source:HGNC Symbol;Acc:HGNC:4326]	1	Ultra_peripheral	R1
GLRX3	NO	Embryo Lethal genes	ENSG00000108010	glutaredoxin 3 [Source:HGNC Symbol;Acc:HGNC:15987]	1	Peripheral	R2
GLT8D2	NO	Embryo Lethal genes	ENSG00000120820	glycosyltransferase 8 domain containing 2 [Source:HGNC Symbol;Acc:HGNC:24890]	15	Peripheral	R2
GMCL1	NO	IPA developmental phenotype	ENSG00000087338	germ cell-less 1, spermatogenesis associated [Source:HGNC Symbol;Acc:HGNC:23843]	1	Connector	R3
GMNN	YES	Embryo Lethal genes and IPA developmental phenotype	ENSG00000112312	geminin DNA replication inhibitor [Source:HGNC Symbol;Acc:HGNC:17493]	5	Connector	R3
GMPPA	NO	IPA developmental phenotype	ENSG00000144591	GDP-mannose pyrophosphorylase A [Source:HGNC Symbol;Acc:HGNC:22923]	3	Connector	R3
GMPPB	NO	IPA developmental phenotype	ENSG00000173540	GDP-mannose pyrophosphorylase B [Source:HGNC Symbol;Acc:HGNC:22932]	5	Connector	R3
GNA11	NO	IPA developmental phenotype	ENSG00000088256	G protein subunit alpha 11 [Source:HGNC Symbol;Acc:HGNC:4379]	9	Peripheral	R2
GNA12	NO	IPA developmental phenotype	ENSG00000146535	G protein subunit alpha 12 [Source:HGNC Symbol;Acc:HGNC:4380]	9	Peripheral	R2
GNA13	NO	Embryo Lethal genes and IPA developmental phenotype	ENSG00000120063	G protein subunit alpha 13 [Source:HGNC Symbol;Acc:HGNC:4381]	9	Connector	R3
GNAI2	NO	IPA developmental phenotype	ENSG00000114353	G protein subunit alpha i2 [Source:HGNC Symbol;Acc:HGNC:4385]	9	Connector	R3
GNAI3	NO	IPA developmental phenotype	ENSG00000065135	G protein subunit alpha i3 [Source:HGNC Symbol;Acc:HGNC:4387]	9	Connector	R3
GNAO1	NO	Embryo Lethal genes and IPA developmental phenotype	ENSG00000087258	G protein subunit alpha o1 [Source:HGNC Symbol;Acc:HGNC:4389]	9	Connector	R3
GNAQ	NO	IPA developmental phenotype	ENSG00000156052	G protein subunit alpha q [Source:HGNC Symbol;Acc:HGNC:4390]	9	Connector	R3
GNAS	YES	IPA developmental phenotype	ENSG00000087460	GNAS complex locus [Source:HGNC Symbol;Acc:HGNC:4392]	9	Peripheral	R2
GNAT1	NO	IPA developmental phenotype	ENSG00000114349	G protein subunit alpha transducin 1 [Source:HGNC Symbol;Acc:HGNC:4393]	9	Peripheral	R2
GNAZ	NO	Embryo Lethal genes	ENSG00000128266	G protein subunit alpha z [Source:HGNC Symbol;Acc:HGNC:4395]	5	Connector	R3
GNB1	NO	IPA developmental phenotype	ENSG00000078369	G protein subunit beta 1 [Source:HGNC Symbol;Acc:HGNC:4396]	9	Connector	R3
GNB3	NO	IPA developmental phenotype	ENSG00000111664	G protein subunit beta 3 [Source:HGNC Symbol;Acc:HGNC:4400]	9	Connector	R3
GNB5	NO	Embryo Lethal genes and IPA developmental phenotype	ENSG00000069966	G protein subunit beta 5 [Source:HGNC Symbol;Acc:HGNC:4401]	5	Peripheral	R2
GNE	NO	IPA developmental phenotype	ENSG00000159921	glucosamine (UDP-N-acetyl)-2-epimerase/N-acetylmannosamine kinase [Source:HGNC Symbol;Acc:HGNC:23657]	1	Peripheral	R2
GNG13	NO	Embryo Lethal genes	ENSG00000127588	G protein subunit gamma 13 [Source:HGNC Symbol;Acc:HGNC:14131]	1	Peripheral	R2
GNG5	NO	IPA developmental phenotype	ENSG00000174021	G protein subunit gamma 5 [Source:HGNC Symbol;Acc:HGNC:4408]	9	Connector	R3
GNL3	NO	IPA developmental phenotype	ENSG00000163938	G protein nucleolar 3 [Source:HGNC Symbol;Acc:HGNC:29931]	16	Peripheral	R2
GNPAT	NO	IPA developmental phenotype	ENSG00000116906	glyceronephosphate O-acyltransferase [Source:HGNC Symbol;Acc:HGNC:4416]	15	Peripheral	R2
GNPDA1	NO	Embryo Lethal genes	ENSG00000113552	glucosamine-6-phosphate deaminase 1 [Source:HGNC Symbol;Acc:HGNC:4417]	5	Peripheral	R2
GNPNAT1	NO	IPA developmental phenotype	ENSG00000100522	glucosamine-phosphate N-acetyltransferase 1 [Source:HGNC Symbol;Acc:HGNC:19980]	11	Connector	R3
GNPTAB	NO	IPA developmental phenotype	ENSG00000111670	N-acetylglucosamine-1-phosphate transferase subunits alpha and beta [Source:HGNC Symbol;Acc:HGNC:29670]	16	Connector	R3
GNRH1	YES	IPA developmental phenotype	ENSG00000147437	gonadotropin releasing hormone 1 [Source:HGNC Symbol;Acc:HGNC:4419]	15	Peripheral	R2
GNRHR	YES	IPA developmental phenotype	ENSG00000109163	gonadotropin releasing hormone receptor [Source:HGNC Symbol;Acc:HGNC:4421]	15	Peripheral	R2
GON4L	NO	IPA developmental phenotype	ENSG00000116580	gon-4 like [Source:HGNC Symbol;Acc:HGNC:25973]	16	Peripheral	R2
GOPC	NO	Embryo Lethal genes	ENSG00000047932	golgi associated PDZ and coiled-coil motif containing [Source:HGNC Symbol;Acc:HGNC:17643]	1	Connector	R3
GORAB	NO	IPA developmental phenotype	ENSG00000120370	golgin, RAB6 interacting [Source:HGNC Symbol;Acc:HGNC:25676]	15	Peripheral	R2
GORASP1	NO	Embryo Lethal genes	ENSG00000114745	golgi reassembly stacking protein 1 [Source:HGNC Symbol;Acc:HGNC:16769]	5	Connector	R3
GORASP2	NO	IPA developmental phenotype	ENSG00000115806	golgi reassembly stacking protein 2 [Source:HGNC Symbol;Acc:HGNC:17500]	1	Peripheral	R2
GOSR2	NO	Embryo Lethal genes and IPA developmental phenotype	ENSG00000108433	golgi SNAP receptor complex member 2 [Source:HGNC Symbol;Acc:HGNC:4431]	15	Peripheral	R2
GOT1	NO	Embryo Lethal genes	ENSG00000120053	glutamic-oxaloacetic transaminase 1 [Source:HGNC Symbol;Acc:HGNC:4432]	9	Connector	R3
GP6	NO	IPA developmental phenotype	ENSG00000276065,ENSG00000274566,ENSG00000274050,ENSG00000275633,ENSG00000278670,ENSG00000277439,ENSG00000275931,ENSG00000276211,ENSG00000278316,ENSG00000088053	glycoprotein VI platelet [Source:NCBI gene (formerly Entrezgene);Acc:51206]	5	Peripheral	R2
GPATCH1	NO	Embryo Lethal genes	ENSG00000076650	G-patch domain containing 1 [Source:HGNC Symbol;Acc:HGNC:24658]	5	Peripheral	R2
GPC1	YES	IPA developmental phenotype	ENSG00000063660	glypican 1 [Source:HGNC Symbol;Acc:HGNC:4449]	15	Peripheral	R2
GPC3	YES	IPA developmental phenotype	ENSG00000147257	glypican 3 [Source:HGNC Symbol;Acc:HGNC:4451]	15	Connector	R3
GPC4	YES	IPA developmental phenotype	ENSG00000076716	glypican 4 [Source:HGNC Symbol;Acc:HGNC:4452]	5	Connector	R3
GPC6	YES	IPA developmental phenotype	ENSG00000183098	glypican 6 [Source:HGNC Symbol;Acc:HGNC:4454]	11	Peripheral	R2
GPD1L	NO	IPA developmental phenotype	ENSG00000152642	glycerol-3-phosphate dehydrogenase 1 like [Source:HGNC Symbol;Acc:HGNC:28956]	15	Peripheral	R2
GPD2	YES	IPA developmental phenotype	ENSG00000115159	glycerol-3-phosphate dehydrogenase 2 [Source:HGNC Symbol;Acc:HGNC:4456]	15	Peripheral	R2
GPM6B	NO	IPA developmental phenotype	ENSG00000046653	glycoprotein M6B [Source:HGNC Symbol;Acc:HGNC:4461]	15	Peripheral	R2
GPR101	YES	IPA developmental phenotype	ENSG00000165370	G protein-coupled receptor 101 [Source:HGNC Symbol;Acc:HGNC:14963]	15	Peripheral	R2
GPR107	NO	Embryo Lethal genes	ENSG00000148358	G protein-coupled receptor 107 [Source:HGNC Symbol;Acc:HGNC:17830]	15	Peripheral	R2
GPR143	NO	IPA developmental phenotype	ENSG00000101850	G protein-coupled receptor 143 [Source:HGNC Symbol;Acc:HGNC:20145]	10	Ultra_peripheral	R1
GPR161	YES	IPA developmental phenotype	ENSG00000143147	G protein-coupled receptor 161 [Source:HGNC Symbol;Acc:HGNC:23694]	15	Peripheral	R2
GPR179	NO	IPA developmental phenotype	ENSG00000276469, ENSG00000277399	G protein-coupled receptor 179 [Source:HGNC Symbol;Acc:HGNC:31371]	16	Ultra_peripheral	R1
GPR3	YES	IPA developmental phenotype	ENSG00000181773	G protein-coupled receptor 3 [Source:HGNC Symbol;Acc:HGNC:4484]	15	Connector	R3
GPR35	YES	IPA developmental phenotype	ENSG00000178623	G protein-coupled receptor 35 [Source:HGNC Symbol;Acc:HGNC:4492]	15	Peripheral	R2
GPR37L1	YES	IPA developmental phenotype	ENSG00000170075	G protein-coupled receptor 37 like 1 [Source:HGNC Symbol;Acc:HGNC:14923]	15	Peripheral	R2
GPS1	NO	Embryo Lethal genes	ENSG00000169727	G protein pathway suppressor 1 [Source:HGNC Symbol;Acc:HGNC:4549]	11	Peripheral	R2
GPSM2	NO	Embryo Lethal genes and IPA developmental phenotype	ENSG00000121957	G protein signaling modulator 2 [Source:HGNC Symbol;Acc:HGNC:29501]	9	Connector	R3
GPT2	NO	IPA developmental phenotype	ENSG00000166123	glutamic--pyruvic transaminase 2 [Source:HGNC Symbol;Acc:HGNC:18062]	11	Peripheral	R2
GPX1	YES	IPA developmental phenotype	ENSG00000233276	glutathione peroxidase 1 [Source:HGNC Symbol;Acc:HGNC:4553]	5	Connector	R3
GPX2	YES	IPA developmental phenotype	ENSG00000176153	glutathione peroxidase 2 [Source:HGNC Symbol;Acc:HGNC:4554]	5	Ultra_peripheral	R1
GPX3	YES	Embryo Lethal genes	ENSG00000211445	glutathione peroxidase 3 [Source:HGNC Symbol;Acc:HGNC:4555]	3	Ultra_peripheral	R1
GPX4	YES	Embryo Lethal genes and IPA developmental phenotype	ENSG00000167468	glutathione peroxidase 4 [Source:HGNC Symbol;Acc:HGNC:4556]	9	Connector	R3
GRB10	NO	IPA developmental phenotype	ENSG00000106070	growth factor receptor bound protein 10 [Source:HGNC Symbol;Acc:HGNC:4564]	5	Connector	R3
GRB2	NO	Embryo Lethal genes	ENSG00000177885	growth factor receptor bound protein 2 [Source:HGNC Symbol;Acc:HGNC:4566]	9	Connector_Hub	R6
GRHL2	NO	IPA developmental phenotype	ENSG00000083307	grainyhead like transcription factor 2 [Source:HGNC Symbol;Acc:HGNC:2799]	10	Peripheral	R2
GRHL3	NO	IPA developmental phenotype	ENSG00000158055	grainyhead like transcription factor 3 [Source:HGNC Symbol;Acc:HGNC:25839]	10	Peripheral	R2
GRIA1	YES	IPA developmental phenotype	ENSG00000155511	glutamate ionotropic receptor AMPA type subunit 1 [Source:HGNC Symbol;Acc:HGNC:4571]	3	Connector	R3
GRIA2	YES	IPA developmental phenotype	ENSG00000120251	glutamate ionotropic receptor AMPA type subunit 2 [Source:HGNC Symbol;Acc:HGNC:4572]	9	Connector	R3
GRIA3	YES	IPA developmental phenotype	ENSG00000125675	glutamate ionotropic receptor AMPA type subunit 3 [Source:HGNC Symbol;Acc:HGNC:4573]	15	Peripheral	R2
GRIK1	YES	IPA developmental phenotype	ENSG00000171189	glutamate ionotropic receptor kainate type subunit 1 [Source:HGNC Symbol;Acc:HGNC:4579]	15	Peripheral	R2
GRIK2	YES	IPA developmental phenotype	ENSG00000164418	glutamate ionotropic receptor kainate type subunit 2 [Source:HGNC Symbol;Acc:HGNC:4580]	3	Peripheral	R2
GRIN1	YES	Embryo Lethal, IPA developmental phenotype and Known MIE	ENSG00000176884	glutamate ionotropic receptor NMDA type subunit 1 [Source:HGNC Symbol;Acc:HGNC:4584]	5	Connector	R3
GRIN2A	YES	IPA developmental phenotype and Known MIE	ENSG00000183454	glutamate ionotropic receptor NMDA type subunit 2A [Source:HGNC Symbol;Acc:HGNC:4585]	5	Peripheral	R2
GRIN2B	YES	IPA developmental phenotype and Known MIE	ENSG00000273079	glutamate ionotropic receptor NMDA type subunit 2B [Source:HGNC Symbol;Acc:HGNC:4586]	5	Peripheral	R2
GRIN2C	YES	IPA developmental phenotype and Known MIE	ENSG00000161509	glutamate ionotropic receptor NMDA type subunit 2C [Source:HGNC Symbol;Acc:HGNC:4587]	3	Peripheral	R2
GRIN2D	YES	IPA developmental phenotype and Known MIE	ENSG00000105464	glutamate ionotropic receptor NMDA type subunit 2D [Source:HGNC Symbol;Acc:HGNC:4588]	5	Ultra_peripheral	R1
GRIP1	NO	IPA developmental phenotype	ENSG00000155974	glutamate receptor interacting protein 1 [Source:HGNC Symbol;Acc:HGNC:18708]	5	Connector	R3
GRIP2	NO	IPA developmental phenotype	ENSG00000144596	glutamate receptor interacting protein 2 [Source:HGNC Symbol;Acc:HGNC:23841]	5	Peripheral	R2
GRK2	NO	IPA developmental phenotype	ENSG00000173020	G protein-coupled receptor kinase 2 [Source:HGNC Symbol;Acc:HGNC:289]	5	Connector	R3
GRN	YES	IPA developmental phenotype	ENSG00000030582	granulin precursor [Source:HGNC Symbol;Acc:HGNC:4601]	3	Connector_Hub	R6
GRXCR1	NO	IPA developmental phenotype	ENSG00000215203	glutaredoxin and cysteine rich domain containing 1 [Source:HGNC Symbol;Acc:HGNC:31673]	1	Peripheral	R2
GSC	NO	IPA developmental phenotype	ENSG00000133937	goosecoid homeobox [Source:HGNC Symbol;Acc:HGNC:4612]	6	Ultra_peripheral	R1
GSK3B	YES	IPA developmental phenotype	ENSG00000082701	glycogen synthase kinase 3 beta [Source:HGNC Symbol;Acc:HGNC:4617]	5	Connector_Hub	R6
GSKIP	NO	IPA developmental phenotype	ENSG00000100744	GSK3B interacting protein [Source:HGNC Symbol;Acc:HGNC:20343]	5	Peripheral	R2
GSN	YES	IPA developmental phenotype	ENSG00000148180	gelsolin [Source:HGNC Symbol;Acc:HGNC:4620]	3	Connector_Hub	R6
GSS	YES	IPA developmental phenotype	ENSG00000100983	glutathione synthetase [Source:HGNC Symbol;Acc:HGNC:4624]	9	Ultra_peripheral	R1
GSTM1	YES	IPA developmental phenotype	ENSG00000134184	glutathione S-transferase mu 1 [Source:HGNC Symbol;Acc:HGNC:4632]	9	Connector	R3
GSX2	NO	IPA developmental phenotype	ENSG00000180613	GS homeobox 2 [Source:HGNC Symbol;Acc:HGNC:24959]	5	Ultra_peripheral	R1
GTF2A1	NO	Embryo Lethal genes	ENSG00000165417	general transcription factor IIA subunit 1 [Source:HGNC Symbol;Acc:HGNC:4646]	3	Connector	R3
GTF2B	NO	Embryo Lethal genes	ENSG00000137947	general transcription factor IIB [Source:HGNC Symbol;Acc:HGNC:4648]	3	Connector	R3
GTF2E2	NO	Embryo Lethal genes and IPA developmental phenotype	ENSG00000197265	general transcription factor IIE subunit 2 [Source:HGNC Symbol;Acc:HGNC:4651]	16	Peripheral	R2
GTF2H2	NO	Embryo Lethal genes	ENSG00000276910, ENSG00000275045, ENSG00000145736	general transcription factor IIH subunit 2 [Source:HGNC Symbol;Acc:HGNC:4656]	12	Peripheral	R2
GTF2H5	NO	IPA developmental phenotype	ENSG00000272047	general transcription factor IIH subunit 5 [Source:HGNC Symbol;Acc:HGNC:21157]	12	Connector	R3
GTF2I	NO	IPA developmental phenotype	ENSG00000263001	general transcription factor IIi [Source:HGNC Symbol;Acc:HGNC:4659]	16	Connector	R3
GTF2IRD1	NO	IPA developmental phenotype	ENSG00000006704	GTF2I repeat domain containing 1 [Source:HGNC Symbol;Acc:HGNC:4661]	1	Connector	R3
GTF3C5	NO	Embryo Lethal genes	ENSG00000148308	general transcription factor IIIC subunit 5 [Source:HGNC Symbol;Acc:HGNC:4668]	5	Peripheral	R2
GTPBP10	NO	Embryo Lethal genes	ENSG00000105793	GTP binding protein 10 [Source:HGNC Symbol;Acc:HGNC:25106]	11	Peripheral	R2
GTPBP2	NO	Embryo Lethal genes	ENSG00000172432	GTP binding protein 2 [Source:HGNC Symbol;Acc:HGNC:4670]	3	Connector	R3
GTPBP3	NO	Embryo Lethal genes	ENSG00000130299	GTP binding protein 3, mitochondrial [Source:HGNC Symbol;Acc:HGNC:14880]	1	Peripheral	R2
GUCA1A	NO	IPA developmental phenotype	ENSG00000048545	guanylate cyclase activator 1A [Source:HGNC Symbol;Acc:HGNC:4678]	1	Peripheral	R2
GUCA1B	NO	IPA developmental phenotype	ENSG00000112599	guanylate cyclase activator 1B [Source:HGNC Symbol;Acc:HGNC:4679]	1	Ultra_peripheral	R1
GUCY1B1	NO	IPA developmental phenotype	ENSG00000061918	guanylate cyclase 1 soluble subunit beta 1 [Source:HGNC Symbol;Acc:HGNC:4687]	5	Connector	R3
GUCY2D	YES	IPA developmental phenotype	ENSG00000132518	guanylate cyclase 2D, retinal [Source:HGNC Symbol;Acc:HGNC:4689]	5	Peripheral	R2
GUF1	NO	IPA developmental phenotype	ENSG00000151806	GTP binding elongation factor GUF1 [Source:HGNC Symbol;Acc:HGNC:25799]	11	Peripheral	R2
GYG1	NO	Embryo Lethal genes	ENSG00000163754	glycogenin 1 [Source:HGNC Symbol;Acc:HGNC:4699]	9	Connector	R3
GYPA	YES	IPA developmental phenotype	ENSG00000170180	glycophorin A (MNS blood group) [Source:HGNC Symbol;Acc:HGNC:4702]	15	Peripheral	R2
H1-0	NO	IPA developmental phenotype	ENSG00000189060	H1.0 linker histone [Source:HGNC Symbol;Acc:HGNC:4714]	16	Peripheral	R2
H1-10	NO	Embryo Lethal genes	ENSG00000184897	H1.10 linker histone [Source:HGNC Symbol;Acc:HGNC:4722]	16	Peripheral	R2
H1-2	NO	IPA developmental phenotype	ENSG00000187837	H1.2 linker histone, cluster member [Source:HGNC Symbol;Acc:HGNC:4716]	16	Peripheral	R2
H1-3	NO	IPA developmental phenotype	ENSG00000124575	H1.3 linker histone, cluster member [Source:HGNC Symbol;Acc:HGNC:4717]	16	Connector	R3
H1-4	NO	IPA developmental phenotype	ENSG00000168298	H1.4 linker histone, cluster member [Source:HGNC Symbol;Acc:HGNC:4718]	16	Connector_Hub	R6
H1-7	NO	IPA developmental phenotype	ENSG00000187166	H1.7 linker histone [Source:HGNC Symbol;Acc:HGNC:24893]	9	Connector	R3
H2AX	NO	IPA developmental phenotype	ENSG00000188486	H2A.X variant histone [Source:HGNC Symbol;Acc:HGNC:4739]	16	Connector_Hub	R6
H2AZ1	NO	IPA developmental phenotype	ENSG00000164032	H2A.Z variant histone 1 [Source:HGNC Symbol;Acc:HGNC:4741]	12	Peripheral	R2
H3-3A	NO	IPA developmental phenotype	ENSG00000163041	H3.3 histone A [Source:HGNC Symbol;Acc:HGNC:4764]	16	Peripheral	R2
H3-3B	NO	IPA developmental phenotype	ENSG00000132475	H3.3 histone B [Source:HGNC Symbol;Acc:HGNC:4765]	16	Peripheral	R2
H3-4	NO	IPA developmental phenotype	ENSG00000285435,ENSG00000168148	H3.4 histone [Source:HGNC Symbol;Acc:HGNC:4778]	16	Peripheral	R2
H6PD	YES	IPA developmental phenotype	ENSG00000049239	hexose-6-phosphate dehydrogenase/glucose 1-dehydrogenase [Source:HGNC Symbol;Acc:HGNC:4795]	15	Ultra_peripheral	R1
HACE1	NO	Embryo Lethal genes	ENSG00000085382	HECT domain and ankyrin repeat containing E3 ubiquitin protein ligase 1 [Source:HGNC Symbol;Acc:HGNC:21033]	3	Connector	R3
HADHA	NO	IPA developmental phenotype	ENSG00000084754	hydroxyacyl-CoA dehydrogenase trifunctional multienzyme complex subunit alpha [Source:HGNC Symbol;Acc:HGNC:4801]	11	Peripheral	R2
HAMP	YES	IPA developmental phenotype	ENSG00000105697	hepcidin antimicrobial peptide [Source:HGNC Symbol;Acc:HGNC:15598]	15	Ultra_peripheral	R1
HAND1	NO	IPA developmental phenotype	ENSG00000113196	heart and neural crest derivatives expressed 1 [Source:HGNC Symbol;Acc:HGNC:4807]	3	Ultra_peripheral	R1
HAND2	NO	IPA developmental phenotype	ENSG00000164107	heart and neural crest derivatives expressed 2 [Source:HGNC Symbol;Acc:HGNC:4808]	1	Peripheral	R2
HAP1	NO	Embryo Lethal genes and IPA developmental phenotype	ENSG00000173805	huntingtin associated protein 1 [Source:HGNC Symbol;Acc:HGNC:4812]	1	Peripheral	R2
HAPLN1	YES	Embryo Lethal genes and IPA developmental phenotype	ENSG00000145681	hyaluronan and proteoglycan link protein 1 [Source:HGNC Symbol;Acc:HGNC:2380]	16	Peripheral	R2
HARS2	NO	IPA developmental phenotype	ENSG00000112855	histidyl-tRNA synthetase 2, mitochondrial [Source:HGNC Symbol;Acc:HGNC:4817]	11	Peripheral	R2
HAS2	NO	IPA developmental phenotype	ENSG00000170961	hyaluronan synthase 2 [Source:HGNC Symbol;Acc:HGNC:4819]	9	Ultra_peripheral	R1
HAT1	NO	IPA developmental phenotype	ENSG00000128708	histone acetyltransferase 1 [Source:HGNC Symbol;Acc:HGNC:4821]	16	Peripheral	R2
HAVCR1	NO	IPA developmental phenotype	ENSG00000113249	hepatitis A virus cellular receptor 1 [Source:HGNC Symbol;Acc:HGNC:17866]	6	Peripheral	R2
HAX1	NO	IPA developmental phenotype	ENSG00000143575	HCLS1 associated protein X-1 [Source:HGNC Symbol;Acc:HGNC:16915]	9	Connector	R3
HBA1	NO	IPA developmental phenotype	ENSG00000206172	hemoglobin subunit alpha 1 [Source:HGNC Symbol;Acc:HGNC:4823]	9	Connector	R3
HBB	YES	IPA developmental phenotype	ENSG00000244734	hemoglobin subunit beta [Source:HGNC Symbol;Acc:HGNC:4827]	6	Connector	R3
HBEGF	YES	IPA developmental phenotype	ENSG00000113070	heparin binding EGF like growth factor [Source:HGNC Symbol;Acc:HGNC:3059]	5	Peripheral	R2
HBZ	NO	IPA developmental phenotype	ENSG00000130656	hemoglobin subunit zeta [Source:HGNC Symbol;Acc:HGNC:4835]	1	Peripheral	R2
HCCS	NO	IPA developmental phenotype	ENSG00000004961	holocytochrome c synthase [Source:HGNC Symbol;Acc:HGNC:4837]	15	Peripheral	R2
HCFC1	NO	IPA developmental phenotype	ENSG00000172534	host cell factor C1 [Source:HGNC Symbol;Acc:HGNC:4839]	5	Peripheral	R2
HCK	YES	IPA developmental phenotype	ENSG00000101336	HCK proto-oncogene, Src family tyrosine kinase [Source:HGNC Symbol;Acc:HGNC:4840]	5	Connector_Hub	R6
HCST	NO	IPA developmental phenotype	ENSG00000126264	hematopoietic cell signal transducer [Source:HGNC Symbol;Acc:HGNC:16977]	15	Peripheral	R2
HDAC1	YES	Embryo Lethal and Known MIE	ENSG00000116478	histone deacetylase 1 [Source:HGNC Symbol;Acc:HGNC:4852]	16	Connector_Hub	R6
HDAC10	YES	Known MIE	ENSG00000100429	histone deacetylase 10 [Source:HGNC Symbol;Acc:HGNC:18128]	3	Connector	R3
HDAC11	YES	Known MIE	ENSG00000163517	histone deacetylase 11 [Source:HGNC Symbol;Acc:HGNC:19086]	16	Peripheral	R2
HDAC2	YES	Known MIE	ENSG00000196591	histone deacetylase 2 [Source:HGNC Symbol;Acc:HGNC:4853]	16	Peripheral	R2
HDAC3	YES	Embryo Lethal and Known MIE	ENSG00000171720	histone deacetylase 3 [Source:HGNC Symbol;Acc:HGNC:4854]	5	Connector	R3
HDAC4	YES	IPA developmental phenotype and Known MIE	ENSG00000068024	histone deacetylase 4 [Source:HGNC Symbol;Acc:HGNC:14063]	5	Peripheral	R2
HDAC5	YES	Known MIE	ENSG00000108840	histone deacetylase 5 [Source:HGNC Symbol;Acc:HGNC:14068]	5	Connector	R3
HDAC6	YES	IPA developmental phenotype and Known MIE	ENSG00000094631	histone deacetylase 6 [Source:HGNC Symbol;Acc:HGNC:14064]	5	Connector	R3
HDAC7	YES	IPA developmental phenotype	ENSG00000061273	histone deacetylase 7 [Source:HGNC Symbol;Acc:HGNC:14067]	5	Peripheral	R2
HDAC8	YES	IPA developmental phenotype and Known MIE	ENSG00000147099	histone deacetylase 8 [Source:HGNC Symbol;Acc:HGNC:13315]	9	Peripheral	R2
HDAC9	YES	Known MIE	ENSG00000048052	histone deacetylase 9 [Source:HGNC Symbol;Acc:HGNC:14065]	16	Peripheral	R2
HECTD1	NO	Embryo Lethal genes and IPA developmental phenotype	ENSG00000092148	HECT domain E3 ubiquitin protein ligase 1 [Source:HGNC Symbol;Acc:HGNC:20157]	5	Connector	R3
HECW2	NO	Embryo Lethal genes and IPA developmental phenotype	ENSG00000138411	HECT, C2 and WW domain containing E3 ubiquitin protein ligase 2 [Source:HGNC Symbol;Acc:HGNC:29853]	15	Connector	R3
HEG1	NO	Embryo Lethal genes and IPA developmental phenotype	ENSG00000173706	heart development protein with EGF like domains 1 [Source:HGNC Symbol;Acc:HGNC:29227]	15	Ultra_peripheral	R1
HELLS	NO	Embryo Lethal genes and IPA developmental phenotype	ENSG00000119969	helicase, lymphoid specific [Source:HGNC Symbol;Acc:HGNC:4861]	3	Connector	R3
HEMGN	NO	Embryo Lethal genes	ENSG00000136929	hemogen [Source:HGNC Symbol;Acc:HGNC:17509]	5	Peripheral	R2
HEPACAM	NO	IPA developmental phenotype	ENSG00000165478	hepatic and glial cell adhesion molecule [Source:HGNC Symbol;Acc:HGNC:26361]	5	Ultra_peripheral	R1
HEPH	YES	IPA developmental phenotype	ENSG00000089472	hephaestin [Source:HGNC Symbol;Acc:HGNC:4866]	1	Ultra_peripheral	R1
HERC1	NO	IPA developmental phenotype	ENSG00000103657	HECT and RLD domain containing E3 ubiquitin protein ligase family member 1 [Source:HGNC Symbol;Acc:HGNC:4867]	16	Connector	R3
HERC2	NO	IPA developmental phenotype	ENSG00000277278, ENSG00000276802, ENSG00000128731	HECT and RLD domain containing E3 ubiquitin protein ligase 2 [Source:HGNC Symbol;Acc:HGNC:4868]	5	Connector	R3
HES1	NO	IPA developmental phenotype	ENSG00000114315	hes family bHLH transcription factor 1 [Source:HGNC Symbol;Acc:HGNC:5192]	5	Connector	R3
HES5	NO	IPA developmental phenotype	ENSG00000273529,ENSG00000197921	hes family bHLH transcription factor 5 [Source:HGNC Symbol;Acc:HGNC:19764]	10	Peripheral	R2
HES7	NO	IPA developmental phenotype	ENSG00000179111	hes family bHLH transcription factor 7 [Source:HGNC Symbol;Acc:HGNC:15977]	1	Ultra_peripheral	R1
HESX1	NO	IPA developmental phenotype	ENSG00000163666	HESX homeobox 1 [Source:HGNC Symbol;Acc:HGNC:4877]	1	Peripheral	R2
HEXA	YES	IPA developmental phenotype	ENSG00000213614	hexosaminidase subunit alpha [Source:HGNC Symbol;Acc:HGNC:4878]	5	Connector	R3
HEXB	NO	IPA developmental phenotype	ENSG00000049860	hexosaminidase subunit beta [Source:HGNC Symbol;Acc:HGNC:4879]	3	Peripheral	R2
HEXIM1	NO	IPA developmental phenotype	ENSG00000186834	HEXIM P-TEFb complex subunit 1 [Source:HGNC Symbol;Acc:HGNC:24953]	16	Peripheral	R2
HEY1	NO	IPA developmental phenotype	ENSG00000164683	hes related family bHLH transcription factor with YRPW motif 1 [Source:HGNC Symbol;Acc:HGNC:4880]	10	Connector	R3
HEY2	NO	IPA developmental phenotype	ENSG00000135547	hes related family bHLH transcription factor with YRPW motif 2 [Source:HGNC Symbol;Acc:HGNC:4881]	10	Peripheral	R2
HFE	YES	IPA developmental phenotype	ENSG00000010704	homeostatic iron regulator [Source:HGNC Symbol;Acc:HGNC:4886]	15	Connector	R3
HGF	YES	IPA developmental phenotype	ENSG00000019991	hepatocyte growth factor [Source:HGNC Symbol;Acc:HGNC:4893]	15	Connector	R3
[truncated: 3,403 more rows]
